# Supplementary material for: Identification of 55,000 Replicated DNA Methylation QTL
Source: Sci Rep. 2018 Dec 4;8:17605. doi: 10.1038/s41598-018-35871-w (PMC6279736; doi:10.1038/s41598-018-35871-w)
Supplement: Supplementary file 2 — Supplementary table 1: List of replicated mQTL [file 41598_2018_35871_MOESM2_ESM.xlsx]

## Sheet: cis mQTL
Methylation				SNP				BSGS			LBC
Probe	CHR	BP	Probe SNP	ID	CHR	BP	ALLELE	P-VALUE	EFFECT	H2	P-VALUE	EFFECT	R2
cg00000658	9	139997924	N	rs6420281	9	140004959	T	3.726e-33	0.076	0.28327	8.812e-39	0.08527	0.117
cg00000714	19	54695678	Y	rs17305311	19	54705641	T	9.079e-10	0.04	0.07693	5.204e-13	0.04968	0.03751
cg00001261	16	3463964	Y	rs250527	16	3479219	C	5.417e-29	-0.166	0.26904	9.257e-25	-0.1761	0.07449
cg00002033	19	39798481	N	rs40353	19	39879663	A	1.405e-11	0.361	0.0936	3.166e-17	0.5199	0.05091
cg00002080	21	30390417	N	rs2853832	21	30448797	A	2.356e-17	0.085	0.13916	3.484e-09	0.06563	0.02527
cg00002190	8	19555033	N	rs73216641	8	19546841	C	1.43e-54	0.65	0.50604	4.535e-52	0.6338	0.1556
cg00002224	8	144120399	N	rs11136299	8	144124512	T	2.733e-32	-0.155	0.28753	2.165e-11	-0.08095	0.03233
cg00003900	16	2897074	Y	rs7205847	16	2911358	G	3.384e-20	0.098	0.16676	2.159e-15	0.1066	0.04509
cg00003965	3	108476878	N	rs11710935	3	108478562	G	1.236e-08	0.072	0.06824	1.069e-11	0.1141	0.03331
cg00004073	2	237027592	Y	rs3768921	2	237027593	G	5.984e-74	0.918	0.63998	1.931e-311	1.031	0.6479
cg00004082	4	10020360	N	rs13133766	4	10019732	T	6.86e-17	0.137	0.12988	1.106e-23	0.203	0.07115
cg00004207	2	38977301	N	rs3112183	2	38977371	T	2.276e-33	0.072	0.27352	1.417e-22	0.0919	0.0677
cg00005072	16	89371982	Y	rs62070784	16	89372046	C	1.267e-36	0.08	0.30879	8.038e-53	0.1215	0.1577
cg00006626	1	154127462	N	rs150207800	1	153607417	C	2.123e-12	0.281	0.12413	1.554e-48	0.5358	0.1455
cg00006948	4	1768889	N	rs798724	4	1704643	T	3.73e-26	-0.422	0.23909	3.644e-77	-0.7096	0.224
cg00007420	6	99796732	N	rs11963108	6	99793615	G	1.005e-16	0.074	0.12409	1.231e-09	0.08812	0.02671
cg00008665	3	43146780	N	rs4683356	3	43153419	T	3.596e-18	-0.051	0.1398	1.814e-07	-0.04623	0.01977
cg00008819	4	3257791	Y	rs61790518	4	3257797	C	1.009e-22	0.215	0.19279	4.036e-34	0.2416	0.1031
cg00008971	1	45966925	Y	rs868351	1	46009818	G	7.486e-16	0.071	0.13755	1.43e-14	0.07754	0.04248
cg00009053	11	61283865	Y	rs3741260	11	61282504	G	6.98e-23	0.111	0.19351	1.061e-07	0.08347	0.02051
cg00009306	14	22989583	Y	rs12588667	14	22988571	C	6.017e-52	0.175	0.45423	4.236e-94	0.2189	0.267
cg00009349	14	22674549	N	rs7159024	14	22696655	A	1.649e-18	-0.071	0.13981	2.026e-09	-0.07297	0.02602
cg00009523	2	1165351	Y	rs11674954	2	1283031	T	2.964e-54	1.226	0.4751	5.378e-232	1.268	0.5396
cg00010108	4	1615271	Y	rs75034026	4	1612084	G	3.347e-26	-0.074	0.22154	2.338e-30	-0.0938	0.09168
cg00010954	16	54620055	Y	rs6499709	16	54689640	C	5.8e-09	-0.077	0.0647	8.046e-16	-0.1449	0.04645
cg00011239	2	20876220	N	rs2289082	2	20881958	T	7.154e-13	0.073	0.10183	3.562e-07	0.05841	0.01883
cg00011861	14	103607265	N	rs1958411	14	103609161	T	3.799e-17	0.08	0.14917	1.068e-15	0.08275	0.04606
cg00011924	17	8301192	Y	rs9906128	17	8256686	G	1.593e-34	-0.218	0.30206	1.499e-69	-0.316	0.2038
cg00012362	1	153599487	N	rs913861	1	153622220	A	7.115e-76	0.412	0.66206	5.635e-259	0.449	0.5797
cg00012638	6	39280541	N	rs12663159	6	39282277	C	8.386e-80	-0.321	0.71009	1.138e-226	-0.3369	0.5312
cg00012692	13	20805487	N	rs76386906	13	20794636	C	4.935e-15	-0.146	0.11812	2.086e-14	-0.1354	0.04196
cg00012701	6	30434338	N	rs139202576	6	30450346	C	5.938e-11	-0.138	0.07407	4.678e-23	-0.1757	0.0692
cg00014194	9	137978763	Y	rs572945	9	137978886	C	1.395e-10	-0.101	0.07785	1.855e-17	-0.1309	0.05164
cg00014333	8	20130023	Y	rs729361	8	20129995	T	2.347e-10	0.046	0.07944	6.668e-42	0.154	0.1262
cg00014377	7	101364176	Y	rs140673257	7	101349112	G	6.056e-30	0.436	0.24164	9.86e-73	0.397	0.2123
cg00014484	12	131865279	N	rs11061502	12	131881442	A	8.837e-08	0.308	0.05338	2.729e-13	0.4928	0.0384
cg00014754	8	143761811	N	rs1836633	8	143774592	G	2.894e-23	0.048	0.18047	6.313e-20	0.05561	0.05941
cg00016238	1	244374065	Y	rs945652	1	244374051	G	1.328e-11	-0.097	0.08751	7.825e-101	-0.3564	0.2834
cg00016892	19	41948653	Y	rs11083620	19	41948683	A	7.443e-13	-0.044	0.09741	2.189e-16	-0.07378	0.04825
cg00016913	17	27369892	Y	rs7207327	17	27351726	C	8.716e-18	-0.08	0.14976	1.929e-09	-0.06353	0.02609
cg00017062	15	70669548	N	rs1877421	15	70666763	C	2.094e-20	-0.129	0.17311	4.613e-17	-0.1142	0.05039
cg00017203	8	145000033	Y	rs11777402	8	144995736	G	1.997e-24	-0.096	0.21409	1.528e-32	-0.1102	0.09831
cg00017475	9	136131707	N	rs8176725	9	136132617	G	2.348e-09	0.072	0.06963	1.332e-15	0.1257	0.04576
cg00017546	1	28659475	N	rs12144013	1	28675583	A	2.572e-30	-0.069	0.25067	7.31e-17	-0.08978	0.04976
cg00017639	15	85438982	N	rs11631884	15	85445432	G	1.861e-30	-0.151	0.27521	1.618e-37	-0.1966	0.1132
cg00017970	1	26487737	N	rs3806383	1	26484721	G	6.324e-78	-0.224	0.70363	1.361e-130	-0.2229	0.3518
cg00018181	7	101931734	Y	rs712841	7	101925696	A	2.355e-61	0.249	0.52419	1.224e-140	0.2697	0.3734
cg00018229	1	231113419	N	rs11122174	1	231114595	C	5.362e-19	0.088	0.1574	1.128e-14	0.09832	0.04281
cg00019196	13	46426202	Y	rs17067296	13	46429645	G	1.988e-36	-0.591	0.34228	5.708e-59	-0.5979	0.1749
cg00019495	4	57547525	N	rs28362615	4	57547802	T	4.714e-62	-0.336	0.53206	8.74e-86	-0.367	0.2462
cg00020991	4	169930429	Y	rs28421942	4	169810818	G	9.733e-13	0.077	0.10005	2.471e-08	0.09564	0.02254
cg00021123	1	16945449	N	rs2273113	1	17287414	T	3.959e-07	0.078	0.05529	4.369e-34	0.1858	0.103
cg00021476	16	85660215	N	rs4843971	16	85663242	T	5.031e-09	-0.085	0.06612	8.44e-13	-0.09408	0.03684
cg00021532	16	4324280	Y	rs233950	16	4327397	G	9.24e-64	0.349	0.60099	4.68e-129	0.3337	0.3485
cg00021540	17	75084649	Y	rs654505	17	75072678	T	3.55e-23	0.106	0.18035	5.601e-12	0.08623	0.03421
cg00021855	8	144690956	N	rs4874167	8	144684474	C	1.14e-68	0.669	0.56861	8.483e-293	0.7252	0.625
cg00022101	10	129079552	N	rs77989822	10	129070816	G	5.018e-48	0.271	0.39748	3.452e-73	0.3287	0.2135
cg00022145	22	49452167	Y	rs17178781	22	49462708	C	3.04e-25	-0.119	0.18944	7.154e-20	-0.1592	0.05924
cg00022866	11	64108440	N	rs66493355	11	64108539	C	5.874e-63	0.19	0.57472	2.881e-145	0.2448	0.3831
cg00023464	13	111267667	N	rs61970483	13	111275591	T	4.854e-38	-0.164	0.32826	2.176e-23	-0.1485	0.07023
cg00023919	11	66839191	Y	rs11227678	11	66842469	G	2.364e-34	0.24	0.32959	2.083e-31	0.2589	0.09487
cg00024404	5	79552470	N	rs1126176	5	79552184	G	2.653e-18	-0.089	0.16338	2.365e-16	-0.08729	0.04814
cg00024416	22	24240387	N	rs5760093	22	24240340	A	6.146e-76	-0.464	0.60129	0	-0.6449	0.7056
cg00024989	19	17902242	N	rs36692	19	17906839	T	8.635e-12	0.07	0.09422	4.551e-09	0.0739	0.02489
cg00025211	1	145588627	N	rs79643562	1	145616867	C	2.267e-13	-0.034	0.10549	9.842e-12	-0.04265	0.03343
cg00025357	1	17577455	N	rs7522439	1	17577394	A	7.262e-68	-0.58	0.67358	1.291e-64	-0.3402	0.1905
cg00025439	16	87856450	Y	rs4384608	16	87856424	T	4.121e-21	-0.211	0.16399	1.164e-113	-0.7667	0.3138
cg00026474	8	134585500	Y	rs58201941	8	134585018	G	2.548e-38	0.124	0.35565	1.357e-60	0.1475	0.1794
cg00026553	15	90562839	N	rs11629802	15	90560882	C	5.657e-18	0.073	0.14385	9.357e-14	0.08367	0.03989
cg00026909	1	58089001	Y	rs3087585	1	58971831	G	3.522e-29	0.198	0.23388	1.154e-20	0.1583	0.06173
cg00027081	2	3325158	N	rs4854150	2	3325148	T	1.946e-32	-0.168	0.2861	2.43e-15	-0.114	0.04493
cg00027155	16	11099199	Y	rs9925481	16	11097479	C	6.401e-92	2.188	0.79499	0	2.223	0.7421
cg00028022	1	246984573	N	rs12091776	1	246978807	C	3.506e-88	0.969	0.77308	0	1.225	0.7814
cg00028929	12	52908478	N	rs58175411	12	52900062	G	2.83e-55	0.192	0.49782	1.587e-50	0.2231	0.1512
cg00028993	19	48247714	Y	rs28700176	19	48267001	C	8.607e-31	0.131	0.24935	1.721e-19	0.1256	0.05805
cg00030005	7	155129409	N	rs9768344	7	155092718	C	4.182e-10	0.047	0.07992	1.351e-11	0.07265	0.03299
cg00031443	19	7599076	Y	rs560849	19	7599060	T	5.128e-13	-0.086	0.09058	2.807e-22	-0.1178	0.06678
cg00032205	8	98290372	N	rs6468542	8	98280022	T	5.267e-11	0.097	0.08276	4.9e-07	0.08403	0.01839
cg00032879	1	2304264	N	rs7519807	1	2306972	G	6.289e-15	-0.062	0.10853	2.935e-14	-0.08756	0.04149
cg00033209	16	3511787	Y	rs9925461	16	3511787	C	2.168e-64	1.25	0.58176	4.667e-91	1.081	0.2594
cg00033213	8	144399335	Y	rs724037	8	144401846	G	3.251e-101	-1.483	0.87734	0	-1.486	0.8621
cg00033643	7	134001901	Y	rs1646638	7	134008706	T	4.374e-12	0.075	0.07402	5.266e-11	0.0589	0.0311
cg00034003	16	88779146	Y	rs80304559	16	88775254	G	2.184e-39	-0.202	0.35872	7.015e-95	-0.2765	0.2689
cg00034769	14	98444533	N	rs11629277	14	98350361	G	8.53e-24	-0.074	0.20398	6.806e-15	-0.06153	0.04351
cg00035197	16	88962986	Y	rs11076735	16	88957454	C	1.394e-07	-0.061	0.05093	2.678e-13	-0.1261	0.03843
cg00035220	7	158197980	N	rs12671981	7	158202971	G	4.353e-18	-0.095	0.13974	2.811e-07	-0.08434	0.01916
cg00035347	10	104953608	N	rs10748838	10	104943986	T	4.772e-68	0.27	0.61863	9.977e-136	0.3186	0.363
cg00035449	6	169539646	Y	rs4708595	6	169518104	A	3.333e-96	1.302	0.83643	0	1.438	0.7988
cg00035636	13	21900591	Y	rs73174103	13	21897396	T	3.255e-23	0.303	0.18912	2.663e-32	0.2595	0.09758
cg00036119	16	7277833	Y	rs62017362	16	7277983	G	8.82e-34	-0.151	0.28854	9.371e-34	-0.1741	0.102
cg00036347	1	151811923	Y	rs7551686	1	151811810	C	5.317e-46	-0.188	0.4412	3.148e-72	-0.1831	0.2109
cg00036723	17	32688878	N	rs75478979	17	32700398	C	3.925e-18	-0.199	0.15059	5.303e-09	-0.186	0.02468
cg00036871	2	220436894	N	rs11893842	2	220436973	A	1.338e-18	0.053	0.15626	6.215e-40	0.06108	0.1204
cg00038736	19	38877134	Y	rs2270095	19	38840896	T	2.936e-30	0.139	0.24532	8.803e-37	0.1575	0.111
cg00039463	16	3931489	N	rs11641279	16	3895914	C	8.063e-11	0.055	0.08295	6.276e-07	0.05973	0.01804
cg00039480	17	19620267	N	rs34834489	17	19620264	G	4.485e-20	0.061	0.16133	9.441e-19	0.07602	0.05572
cg00039627	2	239143216	Y	rs113960603	2	239143519	C	4.483e-09	0.088	0.06238	1.076e-13	0.1616	0.03969
cg00039864	5	177950666	N	rs684612	5	177913591	A	2.782e-30	-0.133	0.27051	3.214e-40	-0.1562	0.1212
cg00040588	1	1290712	Y	rs141342516	1	1270251	C	2.2e-28	-0.958	0.23742	6.921e-49	-0.8171	0.1465
cg00040646	12	69979077	Y	rs11177748	12	70000065	C	1.061e-25	-0.228	0.25746	2.737e-180	-0.6219	0.4518
cg00041575	11	2322741	N	rs2521269	11	2321095	A	1.35e-45	0.216	0.39347	6.201e-68	0.1631	0.1995
cg00042156	10	42970842	N	rs2801023	10	42964207	G	2.462e-33	0.13	0.30331	1.874e-22	0.128	0.06732
cg00043076	4	8443777	Y	rs2631727	4	8443776	G	8.507e-52	0.195	0.43871	1.027e-66	0.2438	0.1962
cg00043564	7	101005832	N	rs12534721	7	101019378	G	3.518e-39	-0.103	0.33093	2.151e-33	-0.1069	0.1009
cg00044050	16	11439710	Y	rs918738	16	11439679	G	2.31e-82	-0.348	0.76826	5.15e-168	-0.2346	0.4287
cg00044796	1	146552390	N	rs1969872	1	146510354	G	1.06e-77	-0.963	0.69135	1.662e-185	-0.7852	0.4614
cg00045070	1	55504649	Y	rs2479409	1	55504650	A	1.087e-70	-1.727	0.63312	2.44e-296	-1.819	0.6295
cg00045227	11	56467944	Y	rs10896523	11	56484919	C	7.915e-51	-0.279	0.46	6.876e-150	-0.3573	0.3927
cg00045902	10	134222218	N	rs138004790	10	134270762	G	5.652e-20	-0.254	0.16527	1.668e-13	-0.1589	0.03908
cg00046913	16	1877150	Y	rs11643835	16	1887574	A	3.222e-08	0.063	0.0487	2.443e-35	0.111	0.1067
cg00047287	22	51016899	N	rs131758	22	51017082	A	3.503e-31	0.198	0.26717	2.753e-26	0.1327	0.07921
cg00047694	16	86377053	N	rs34406692	16	86376931	C	4.26e-24	-0.268	0.21843	1.149e-22	-0.3053	0.06799
cg00048759	7	99775422	N	rs13230744	7	99797792	A	7.513e-09	-0.036	0.06281	2.75e-14	-0.07251	0.04158
cg00049323	5	472564	N	rs2561667	5	464153	C	3.58e-83	-0.319	0.73304	3.376e-205	-0.3288	0.496
cg00049382	13	34250985	N	rs56255796	13	34233047	A	6.187e-16	-0.403	0.12824	9.003e-13	-0.3989	0.03675
cg00049440	9	73026643	N	rs3780603	9	73021495	A	2.023e-15	-0.09	0.13199	4.213e-32	-0.1291	0.09698
cg00049595	6	41650636	N	rs9369301	6	41657907	C	1.663e-30	-0.152	0.26016	8.421e-52	-0.1982	0.1548
cg00049664	16	66613334	Y	rs138122225	16	66576813	T	1.331e-51	-1.6	0.5096	5.136e-58	-1.613	0.1723
cg00049729	5	55776345	N	rs593979	5	55776404	T	8.128e-68	0.161	0.63133	1.142e-135	0.2151	0.3628
cg00050152	5	180479829	N	rs59435298	5	180489229	C	7.524e-19	-0.344	0.15619	3.809e-27	-0.6966	0.08185
cg00050336	4	15377965	Y	rs13113022	4	15376647	C	2.574e-25	-0.065	0.21881	2.516e-44	-0.1195	0.1333
cg00050654	4	4576493	Y	rs10428352	4	4586438	T	2.893e-44	0.139	0.41353	5.468e-39	0.1565	0.1176
cg00051154	2	237079099	Y	rs6742801	2	237068698	A	1.291e-83	-2.481	0.73013	0	-2.225	0.7738
cg00052385	8	134580580	N	rs72720296	8	134582497	C	4.336e-09	-0.057	0.07305	6.155e-11	-0.07306	0.03088
cg00052588	16	89672139	Y	rs1991508	16	89672155	C	3.483e-47	0.275	0.41474	1.612e-74	0.3569	0.217
cg00052772	6	33245804	N	rs114114871	6	33229010	C	3.815e-16	0.065	0.14061	3.945e-17	0.06095	0.0506
cg00052932	2	190539778	N	rs4667297	2	190528996	T	1.374e-52	-0.219	0.46919	1.027e-57	-0.2287	0.1714
cg00054409	6	31347802	Y	rs115126004	6	31355622	A	6.845e-66	1.113	0.66427	5.511e-59	0.8534	0.175
cg00054472	3	9852352	N	rs3806667	3	9860880	T	2.976e-22	-0.208	0.17896	1.732e-19	-0.216	0.05804
cg00054774	21	43373079	N	rs62216681	21	43373181	A	1.474e-23	-0.124	0.19884	5.399e-33	-0.1502	0.09968
cg00055341	2	200446845	N	rs1450568	2	200446732	T	3.805e-49	-0.166	0.42209	6.029e-49	-0.2251	0.1466
cg00055603	1	48508839	N	rs7549671	1	48512119	C	2.605e-45	-0.175	0.38654	8.537e-30	-0.1908	0.08997
cg00055679	13	79170430	N	rs9574232	13	78986048	A	2.75e-25	0.085	0.22508	2.237e-18	0.09351	0.05454
cg00055986	5	2537520	Y	rs12520363	5	2538118	T	2.432e-39	-0.182	0.34234	5.317e-41	-0.1939	0.1236
cg00056257	3	6901652	N	rs342042	3	6889799	T	2.766e-38	0.185	0.33453	3.921e-30	0.1694	0.091
cg00056433	1	161391807	N	rs78969943	1	161330999	G	4.548e-40	-0.642	0.35832	1.828e-65	-0.6449	0.1928
cg00056497	10	134785521	N	rs4462259	10	134785465	G	8.827e-36	-0.19	0.35472	8.774e-50	-0.2046	0.149
cg00056754	1	167063958	N	rs2281963	1	167059462	G	6.199e-22	-0.07	0.18845	1.029e-14	-0.06866	0.04294
cg00057240	2	191398360	Y	rs9630991	2	191432139	A	2.014e-63	0.243	0.57455	6.56e-116	0.2747	0.3189
cg00057272	8	135726252	N	rs56065230	8	135713338	T	3.85e-20	0.121	0.17337	1.035e-17	0.1575	0.05244
cg00057667	6	140069730	Y	rs1936215	6	140064239	C	2.952e-18	0.11	0.14621	4.204e-09	0.09992	0.025
cg00057791	1	12567182	Y	rs75785763	1	12572912	A	8.816e-12	-0.099	0.08231	1.582e-08	-0.1473	0.02316
cg00058009	4	122853693	N	rs13121031	4	122854116	G	6.838e-15	0.103	0.12433	4.833e-11	0.1357	0.03122
cg00058708	2	24162568	N	rs11675585	2	24237180	C	1.715e-15	-0.069	0.12774	5.466e-13	-0.07516	0.03744
cg00059225	5	151304357	N	rs2071220	5	151304760	C	6.52e-18	-0.053	0.15355	2.691e-07	-0.03939	0.01922
cg00059652	17	67605498	N	rs62082986	17	67605760	C	1.533e-26	0.175	0.24785	4.602e-14	0.1241	0.04087
cg00060374	1	1355235	N	rs1240717	1	1346257	A	2.982e-58	-0.44	0.45741	9.873e-84	-0.5123	0.2409
cg00060484	4	3287598	N	rs3129317	4	3287655	A	3.133e-71	0.197	0.62488	2.608e-102	0.1901	0.287
cg00060627	2	18112721	N	rs35186900	2	18112314	C	3.913e-72	1.36	0.75605	1.75e-146	1.39	0.3856
cg00060641	10	47135256	N	rs11259801	10	47738963	G	8.237e-19	-0.088	0.17553	4.953e-14	-0.07364	0.04077
cg00061031	9	100744026	N	rs1572025	9	100741115	G	6.237e-29	0.091	0.24417	1.609e-22	0.1071	0.06753
cg00061635	17	8311836	N	rs4791312	17	8316940	A	1.577e-73	-0.253	0.63891	2.035e-186	-0.2953	0.4631
cg00061792	10	51542259	N	rs2611489	10	51524889	A	1.916e-12	-0.095	0.10448	3.534e-27	-0.1394	0.08195
cg00061811	6	170475845	Y	rs9460056	6	170462892	C	9.054e-54	0.4	0.46781	3.099e-66	0.4304	0.1949
cg00062119	8	30769864	Y	rs6651142	8	30770767	G	4.828e-09	-0.305	0.05717	2.82e-89	-0.7357	0.255
cg00062367	14	69950116	Y	rs7156420	14	69942127	A	2.752e-07	0.208	0.05865	2.4e-80	0.9095	0.2322
cg00062776	19	49402424	Y	rs4801781	19	49410473	G	5.934e-12	-0.07	0.08997	3.781e-20	-0.1282	0.06011
cg00063111	3	39448952	N	rs115591809	3	39479601	T	2.142e-18	-0.343	0.12295	2.321e-13	-0.3751	0.03863
cg00063773	3	142314493	N	rs73228757	3	142320081	A	1.227e-29	-0.18	0.24689	1.337e-25	-0.1597	0.07709
cg00064080	10	122598254	N	rs1271526	10	122598339	T	4.187e-21	0.086	0.16425	4.15e-13	0.09252	0.03782
cg00064840	7	4784485	N	rs7793919	7	4769030	C	6.928e-38	0.084	0.31248	9.728e-47	0.1199	0.1403
cg00064950	17	7184216	N	rs5412	17	7184046	G	5.303e-12	-0.043	0.08753	4.863e-37	-0.1137	0.1118
cg00065048	1	27962037	N	rs12146138	1	27890533	A	1.983e-13	-0.136	0.09548	1.002e-11	-0.1316	0.0334
cg00065396	6	26594778	N	rs12212302	6	26947474	T	4.477e-13	0.098	0.10383	8.546e-15	0.1318	0.04319
cg00066239	17	78472159	N	rs6565694	17	78501101	C	1.198e-31	-0.234	0.29636	7.308e-23	-0.172	0.0686
cg00067528	2	71191167	Y	rs114234874	2	71187104	G	2.426e-12	0.22	0.09999	3.428e-07	0.2457	0.01888
cg00069771	1	233089275	Y	rs17452776	1	233089276	G	1.013e-94	2.074	0.86184	0	2.074	0.7895
cg00070383	4	174429374	N	rs960700	4	174423013	C	8.047e-15	-0.097	0.11591	1.309e-09	-0.09261	0.02663
cg00070899	6	34024479	N	rs732674	6	33876292	T	2.726e-13	0.146	0.11168	1.678e-09	0.13	0.02628
cg00070912	20	47013814	N	rs6012405	20	47008281	G	1.73e-11	-0.077	0.08692	2.058e-16	-0.07444	0.04833
cg00071265	20	60717158	Y	rs3746651	20	60718420	T	3.493e-33	-0.099	0.28711	2.829e-36	-0.1085	0.1095
cg00071950	4	10020882	Y	rs2240720	4	10020480	T	9.347e-87	0.579	0.72296	2.011e-239	0.5787	0.551
cg00072369	5	52405845	Y	rs112203478	5	52498089	G	4.405e-18	-0.243	0.14269	7.871e-36	-0.3366	0.1082
cg00072689	17	46681111	Y	rs919109	17	46675977	G	6.157e-14	-0.135	0.11142	1.151e-13	-0.1253	0.0396
cg00072720	17	7165831	N	rs409942	17	7168993	C	1.695e-15	-0.063	0.12457	6.461e-08	-0.06686	0.0212
cg00073460	6	149806502	N	rs12660849	6	149858994	T	1.583e-09	-0.107	0.06882	4.233e-15	-0.1801	0.04416
cg00073543	1	38941882	N	rs2265996	1	38938597	T	3.579e-34	0.137	0.29919	2.162e-34	0.1501	0.1039
cg00074086	7	4901785	Y	rs7789495	7	4886658	A	1.006e-29	-0.205	0.2691	6.335e-26	-0.1693	0.07809
cg00074818	8	8560427	N	rs11995449	8	8559898	G	1.855e-44	-0.196	0.41014	4.617e-82	-0.2602	0.2366
cg00076325	2	172974630	N	rs17726121	2	172974749	C	4.528e-20	0.135	0.17316	1.053e-40	0.1736	0.1227
cg00076543	6	30227145	N	rs116501512	6	30226811	C	2.184e-88	-0.506	0.80006	3.162e-322	-0.5975	0.6605
cg00077566	6	146051934	Y	rs138312912	6	145941708	T	2.942e-52	2.377	1.11266	1.364e-212	4.03	0.5084
cg00077606	5	37248894	N	rs10057270	5	37184364	A	2.007e-19	0.18	0.16139	8.021e-14	0.1953	0.0401
cg00078025	9	117159975	N	rs10817603	9	117163425	T	1.336e-79	0.311	0.6743	2.922e-229	0.3614	0.5353
cg00078085	3	8810592	Y	rs62243375	3	8810462	C	1.037e-40	-0.458	0.37133	5.505e-42	-0.3867	0.1264
cg00078348	11	113845487	N	rs1176751	11	113843711	A	3.895e-31	-0.275	0.28862	1.931e-40	-0.3525	0.1219
cg00078861	5	154429562	N	rs12332387	5	154437353	G	7.081e-12	0.107	0.0975	2.708e-09	0.1536	0.02562
cg00078996	12	132293329	N	rs10751695	12	132291061	A	1.541e-44	0.326	0.39703	1.068e-56	0.3193	0.1686
cg00079056	9	33239641	N	rs706107	9	33240225	G	1.941e-11	-0.09	0.09723	6.991e-13	-0.08622	0.0371
cg00079169	19	2811669	N	rs1640272	19	2800192	A	8.273e-21	-0.071	0.15945	5.843e-27	-0.09213	0.08128
cg00079375	15	79125835	Y	rs8032842	15	79125849	A	1.231e-29	0.104	0.25007	1.054e-14	0.09361	0.0429
cg00079477	12	57780204	Y	rs4108243	12	57779821	A	1.145e-64	0.233	0.60642	3.501e-164	0.2686	0.4212
cg00079598	11	123676903	N	rs12286996	11	123700896	C	2.217e-53	0.181	0.43425	2.323e-73	0.1933	0.2139
cg00080972	5	178986291	N	rs4701132	5	178985270	G	2.339e-69	-0.517	0.64714	7.909e-169	-0.53	0.4302
cg00080987	3	126937362	N	rs17753899	3	126929575	G	8.858e-40	-0.17	0.34427	2.958e-50	-0.2019	0.1504
cg00082285	1	1097270	N	rs9442381	1	1096011	G	9.416e-16	-0.074	0.14158	8.937e-07	-0.05036	0.01755
cg00082939	10	77165293	Y	rs10824307	10	77185310	C	1.435e-08	-0.067	0.06452	7.136e-16	-0.08008	0.04662
cg00083206	6	110721305	N	rs1980532	6	110720209	A	2.492e-68	0.429	0.60378	3.315e-170	0.4313	0.4329
cg00083359	8	144676110	Y	rs7841183	8	144666122	G	7.159e-67	0.3	0.62102	6.594e-154	0.3447	0.4008
cg00083937	22	51039805	Y	rs2238834	22	51039778	C	6.592e-57	-0.184	0.50702	2.452e-104	-0.2381	0.2918
cg00084271	1	160121487	Y	rs10908762	1	160118830	G	3.174e-97	1.277	0.83066	0	1.427	0.8418
cg00084338	6	170595920	N	rs9348337	6	170810353	G	6.775e-19	0.282	0.1457	1.381e-46	0.3737	0.1398
cg00084347	12	124393913	N	rs6488910	12	124393697	G	8.046e-43	-0.111	0.36366	5.426e-44	-0.121	0.1323
cg00085123	2	8723906	N	rs11679703	2	8718961	G	7.539e-26	-0.148	0.23487	2.628e-09	-0.07998	0.02566
cg00085434	11	14927489	N	rs1562902	11	14918216	T	1.077e-37	0.153	0.31523	5.299e-47	0.197	0.141
cg00085486	7	84812539	N	rs2732762	7	84807597	C	5.357e-19	-0.094	0.15911	8.874e-08	-0.08943	0.02076
cg00086243	1	1142405	N	rs61766176	1	1128331	G	2.669e-43	-0.216	0.3957	1.652e-37	-0.194	0.1132
cg00086334	16	88904832	Y	rs11648295	16	88904521	G	4.181e-17	0.07	0.12879	7.233e-10	0.05069	0.02745
cg00086493	19	51535348	N	rs3745540	19	51535130	G	5.04e-11	-0.046	0.08444	1.654e-07	-0.05101	0.0199
cg00086577	6	32122894	N	rs115218245	6	32122386	G	3.571e-26	0.088	0.20438	2.356e-37	0.1103	0.1128
cg00087067	5	5265509	Y	rs2913656	5	5263101	G	3.773e-54	-0.154	0.49007	1.764e-100	-0.1792	0.2826
cg00087182	22	24302043	N	rs2739337	22	24296483	T	7.543e-17	-0.18	0.11577	4.216e-07	-0.1207	0.01859
cg00087568	16	560280	N	rs1054360	16	572788	G	1.467e-11	0.132	0.08882	1.398e-07	0.1427	0.02013
cg00087601	21	35747094	Y	rs8133977	21	35744699	G	5.874e-19	-0.215	0.18924	4.396e-31	-0.2355	0.09389
cg00088007	8	41504566	N	rs10504042	8	41515993	A	4.347e-28	0.124	0.2485	1.206e-20	0.1097	0.06167
cg00088183	1	91185168	N	rs1975506	1	91191297	G	4.511e-29	0.187	0.23304	1.843e-16	0.1883	0.04848
cg00088688	6	167560504	N	rs12661933	6	167559901	C	1.16e-28	-0.189	0.23387	4.212e-26	-0.1861	0.07864
cg00088797	3	12976288	N	rs2005474	3	12978967	T	4.328e-14	0.109	0.1209	5.325e-21	0.125	0.06278
cg00088885	4	88896634	N	rs2853749	4	88897814	C	2.542e-28	-0.089	0.21477	1.205e-11	-0.07441	0.03315
cg00089314	5	135169284	N	rs12515289	5	135195361	G	8.141e-15	0.064	0.11601	3.215e-07	0.05787	0.01897
cg00089464	6	29717223	N	rs116726525	6	29663889	T	4.758e-35	-0.138	0.31118	1.663e-23	-0.1094	0.0706
cg00089528	5	180609278	Y	rs7713229	5	180611340	G	2.263e-34	0.266	0.30815	4.525e-75	0.3259	0.2185
cg00089821	6	170807096	N	rs2072916	6	170881130	T	1.911e-13	-0.081	0.09937	1.695e-09	-0.09313	0.02627
cg00090674	22	50446678	N	rs5771192	22	50441985	C	2.467e-23	-0.067	0.16946	2.84e-35	-0.1369	0.1065
cg00091302	1	182602986	N	rs56609197	1	182602324	T	3.867e-08	0.054	0.05805	1.164e-14	0.1071	0.04277
cg00091569	3	40428383	N	rs6801859	3	40493218	T	1.531e-44	-0.129	0.4063	1.599e-31	-0.1284	0.09522
cg00092309	4	185934797	N	rs35142425	4	185793405	C	6.27e-09	0.081	0.07007	8.829e-12	0.0975	0.03358
cg00092383	7	157075207	Y	rs1182405	7	157070476	C	2.141e-64	1.204	0.57113	4.821e-64	0.8463	0.1889
cg00092400	12	51788285	N	rs10876171	12	51793821	A	4.582e-20	0.096	0.14526	2.588e-08	0.09336	0.02248
cg00092443	20	46578370	Y	rs6018830	20	46606232	C	7.291e-73	0.57	0.67657	1.226e-115	0.6501	0.3183
cg00093095	17	76481380	N	rs654154	17	76481510	T	1.138e-09	0.184	0.06481	3.663e-14	0.2168	0.04118
cg00094412	6	29592854	Y	rs139547453	6	29661824	C	7.788e-08	0.056	0.06278	3.139e-18	0.07823	0.05408
cg00094735	5	1949198	Y	rs10036475	5	1946462	G	4.282e-13	-0.102	0.10698	2.109e-09	-0.1264	0.02596
cg00094913	3	194120949	Y	rs78188562	3	194120935	C	4.259e-18	-0.086	0.14093	4.999e-18	-0.141	0.05344
cg00095018	6	36101338	N	rs1059227	6	36098410	C	1.188e-19	-0.063	0.16855	6.391e-30	-0.07782	0.09035
cg00095276	5	1068111	N	rs4535497	5	1107428	A	7.895e-10	-0.038	0.0723	8.215e-19	-0.06733	0.05591
cg00095526	1	201081686	Y	rs3738262	1	201083343	A	5.989e-48	-0.125	0.4226	9.416e-63	-0.135	0.1854
cg00095677	17	3833739	Y	rs8067516	17	3838248	T	7.046e-96	1.643	0.79825	0	1.748	0.8514
cg00095930	12	109569116	N	rs16939972	12	109568797	C	8.035e-42	-0.136	0.36935	4.758e-95	-0.1638	0.2693
cg00096536	4	154711906	N	rs72731698	4	154716353	T	2.727e-27	0.151	0.23095	1.177e-35	0.1662	0.1077
cg00096810	5	178753432	N	rs59286644	5	178754425	A	1.662e-12	0.095	0.09927	3.994e-09	0.1018	0.02508
cg00098029	4	187984506	Y	rs35655009	4	187985567	C	3.814e-22	0.051	0.18703	1.743e-22	0.06772	0.06742
cg00098304	15	93579369	N	rs7168081	15	93579862	C	1.574e-13	0.08	0.10539	2.192e-12	0.05957	0.03551
cg00098814	15	66679050	N	rs6494563	15	66600955	T	4.478e-21	0.13	0.15261	5.316e-27	0.1286	0.08141
cg00098985	20	1275312	Y	rs72620867	20	1275306	T	7.911e-37	-0.116	0.33199	3.773e-48	-0.1389	0.1444
cg00099094	5	2334514	Y	rs62330975	5	2334381	T	9.465e-29	0.267	0.26998	1.472e-54	0.3216	0.1626
cg00099240	22	33454632	Y	rs5754399	22	33453422	A	1.31e-21	0.094	0.17404	1.94e-18	0.1069	0.05473
cg00099383	6	168633917	N	rs4708700	6	168627424	A	9.686e-15	0.136	0.10763	3.596e-07	0.1735	0.01882
cg00099427	1	159870134	Y	rs10797055	1	159906849	A	2.784e-08	0.071	0.06015	7.004e-15	0.09756	0.04347
cg00099441	2	11264766	N	rs7560331	2	11264830	A	5.385e-22	-0.098	0.18566	1.834e-22	-0.105	0.06735
cg00099519	5	195698	N	rs12522068	5	190958	G	4.902e-20	-0.067	0.15635	3.171e-09	-0.0622	0.0254
cg00099976	13	26625273	N	rs4770915	13	26626084	G	6.126e-18	-0.082	0.14349	4.891e-18	-0.1454	0.05347
cg00099985	8	49823155	Y	rs1023769	8	49823157	G	8.16e-66	0.686	0.58368	2.735e-75	0.5068	0.219
cg00100114	7	101932902	N	rs803092	7	101932722	A	3.025e-70	0.354	0.61277	1.929e-113	0.3883	0.3132
cg00100804	9	123836087	N	rs7023696	9	123771010	T	7.672e-49	0.255	0.43634	4.066e-77	0.3289	0.2238
cg00100948	3	186382460	N	rs9879899	3	186381716	T	5.294e-42	-0.144	0.36248	1.799e-20	-0.1281	0.06112
cg00101154	16	420108	N	rs1573732	16	423420	T	3.023e-71	-0.712	0.60553	6.648e-232	-0.6772	0.5395
cg00101629	1	15068966	N	rs6660333	1	15068997	G	7.973e-12	0.059	0.085	2.025e-09	0.07141	0.02602
cg00101728	6	2953027	N	rs2580109	6	2952892	C	8.941e-87	0.645	0.76299	0	0.7402	0.6871
cg00102166	1	43425337	N	rs17387775	1	43416133	T	1.107e-51	0.379	0.48624	2.077e-69	0.3527	0.2034
cg00103329	1	204121923	N	rs56006042	1	204121647	C	5.407e-20	0.091	0.17294	1.935e-10	0.07385	0.02929
cg00103785	1	155043322	N	rs11264306	1	155043325	A	3.641e-41	-0.157	0.34136	2.122e-63	-0.1838	0.1871
cg00104845	5	140892370	N	rs12520873	5	140900009	C	8.694e-17	-0.288	0.14279	1.832e-13	-0.2872	0.03895
cg00105512	16	77245845	Y	rs111733987	16	77238883	A	7.108e-30	-0.196	0.25923	1.932e-28	-0.2003	0.08583
cg00106196	1	3172684	Y	rs17398063	1	3172702	G	1.9e-59	0.209	0.50181	1.644e-19	0.1183	0.05811
cg00106345	7	27138396	N	rs706018	7	27138754	G	1.651e-08	-0.199	0.063	4.109e-19	-0.3317	0.05686
cg00106609	22	50714562	N	rs28637964	22	50715973	T	1.752e-29	-0.099	0.26636	5.046e-33	-0.1256	0.09976
cg00106621	7	8300728	Y	rs3807808	7	8299817	T	8.729e-71	0.756	0.62368	8.759e-241	0.6571	0.553
cg00107241	1	29461070	N	rs1994859	1	29497820	T	3.461e-11	-0.11	0.0898	2.999e-13	-0.144	0.03827
cg00107630	9	120174408	N	rs10759922	9	120174436	C	6.897e-12	0.05	0.09302	2.267e-08	0.05518	0.02266
cg00107667	12	131941518	Y	rs4907458	12	131930618	A	2.013e-36	0.123	0.31421	1.222e-65	0.1913	0.1932
cg00107782	1	151300621	N	rs146883961	1	151292585	C	5.52e-13	0.242	0.10277	3.569e-07	0.2117	0.01883
cg00107916	5	3188066	Y	rs1106859	5	3188096	A	7.514e-39	-0.198	0.34428	9.563e-24	-0.2364	0.07134
cg00108694	5	55598438	Y	rs154840	5	55597616	A	4.232e-18	-0.107	0.13758	4.076e-07	-0.1089	0.01864
cg00109356	13	26625307	Y	rs2419808	13	26634547	T	2.144e-15	-0.089	0.10782	1.501e-09	-0.1112	0.02644
cg00110688	12	93771303	N	rs11107000	12	93767568	G	1.674e-33	-0.258	0.29267	1.197e-20	-0.2373	0.06168
cg00111778	2	3833127	N	rs17018004	2	3827295	A	6.291e-27	0.147	0.23965	2.291e-08	0.09687	0.02264
cg00112260	1	32104920	N	rs10914458	1	32096746	C	1.21e-55	0.205	0.53018	2.136e-83	0.2103	0.2401
cg00112341	3	55991024	N	rs6770904	3	55999353	A	2.908e-22	0.061	0.19956	3.32e-17	0.0699	0.05084
cg00112517	17	37783011	N	rs4795390	17	37781610	C	4.314e-11	0.047	0.07497	1.448e-09	0.06485	0.02649
cg00112588	1	178061945	Y	rs964993	1	178062359	G	6.257e-25	-0.094	0.20895	5.05e-22	-0.1089	0.06598
cg00114012	9	130158144	N	rs4837145	9	130124514	A	8.294e-10	0.091	0.08019	1.747e-16	0.0913	0.04856
cg00114569	14	65239327	Y	rs747860	14	65239894	C	3.636e-41	0.202	0.34845	2.444e-20	0.1776	0.06071
cg00115194	9	124978446	N	rs3793618	9	124981669	C	1.231e-09	-0.066	0.06836	1.045e-14	-0.08973	0.04292
cg00115288	11	705892	N	rs11246234	11	645336	G	2.349e-11	-0.063	0.09072	7.649e-14	-0.06629	0.04016
cg00115458	6	33141305	Y	rs2076312	6	33142162	C	1.108e-41	0.216	0.36581	5.063e-73	0.2872	0.2131
cg00115654	9	136294920	Y	rs3118667	9	136291063	T	6.095e-37	-0.119	0.34028	3.382e-42	-0.1144	0.1271
cg00115747	17	74940026	N	rs11871532	17	74940103	G	4.632e-22	-0.077	0.1844	1.094e-08	-0.0607	0.02367
cg00115954	8	11536551	N	rs4368939	8	11537295	T	6.285e-18	0.053	0.14155	3.962e-13	0.07491	0.03789
cg00116315	6	35466268	N	rs1051952	6	35465786	A	3.796e-74	0.301	0.64183	2.127e-150	0.2946	0.3937
cg00116658	1	231163673	Y	rs11588372	1	231163632	A	9.083e-33	-0.102	0.29366	2.45e-63	-0.2306	0.187
cg00117012	15	73996358	Y	rs899271	15	73994189	C	1.782e-61	0.899	0.6727	1.809e-194	0.9364	0.4775
cg00117018	8	145955983	N	rs71520598	8	146061225	C	1.52e-07	0.235	0.05579	7.414e-39	0.3498	0.1172
cg00117651	22	45809523	N	rs2272804	22	45809624	C	2.47e-27	-0.61	0.23552	1.429e-60	-0.8073	0.1794
cg00117869	10	126198993	Y	rs57028053	10	126198993	C	1.219e-40	0.313	0.42769	7.468e-138	0.9805	0.3675
cg00118542	7	52736744	Y	rs11521097	7	52743081	A	1.21e-14	0.055	0.10581	2.913e-14	0.08923	0.0415
cg00118978	3	14597418	N	rs9826010	3	14600070	C	1.815e-26	0.136	0.23664	2.186e-32	0.1569	0.09784
cg00119073	3	187870713	Y	rs62289742	3	187870778	C	1.326e-74	-0.216	0.62472	2.747e-117	-0.2476	0.3221
cg00119284	3	9904130	N	rs279593	3	9903906	A	1.475e-11	0.093	0.08789	8.204e-12	0.08803	0.03368
cg00119460	6	30923743	N	rs147936961	6	30909408	T	9.932e-28	0.101	0.21608	7.056e-47	0.1539	0.1407
cg00119778	6	32466447	N	rs114340028	6	32581333	A	6.212e-69	-0.385	0.5669	5.945e-53	-0.2594	0.1581
cg00120473	4	7330616	Y	rs16840053	4	7330676	G	1.753e-11	-0.102	0.0883	3.628e-07	-0.08658	0.0188
cg00120948	1	8484417	N	rs301805	1	8481016	G	5.294e-23	-0.075	0.19245	1.043e-08	-0.04943	0.02374
cg00121339	16	11127037	Y	rs7196077	16	11127055	T	8.169e-37	-0.161	0.32611	7.12e-51	-0.1581	0.1522
cg00121533	1	75199117	Y	rs1424671	1	75189847	C	2.949e-32	0.522	0.29389	2.556e-31	0.3701	0.0946
cg00121876	6	166251659	N	rs13212052	6	166294190	T	5.717e-18	-0.277	0.13972	2.087e-12	-0.2849	0.03558
cg00122679	10	125673028	N	rs7092173	10	125657445	T	8.49e-28	-0.173	0.23361	2.511e-26	-0.1586	0.07933
cg00122779	6	32033006	Y	rs6463	6	32006621	A	1.866e-95	1.062	0.82993	0	1.014	0.7323
cg00122854	2	218898491	N	rs10199385	2	218898890	G	4.397e-24	-0.066	0.21573	1.072e-17	-0.05345	0.05239
cg00123090	1	234667087	Y	rs271740	1	234664631	G	9.852e-20	-0.073	0.16272	9.8e-23	-0.08515	0.0682
cg00123128	4	3464702	Y	rs1203103	4	3463882	G	1.235e-29	0.31	0.25695	1.93e-50	0.2771	0.1509
cg00123214	1	95703607	Y	rs4146664	1	95698962	T	7.654e-101	1.133	0.87721	0	1.268	0.8255
cg00124375	6	31698218	N	rs114542161	6	31679307	A	2.442e-11	-0.121	0.08404	6.534e-08	-0.1077	0.02119
cg00124902	1	34645109	Y	rs1467834	1	34645109	C	6.231e-96	1.008	0.79917	0	1.097	0.7836
cg00125455	20	44574271	Y	rs11696196	20	44574533	C	5.965e-49	-0.189	0.45282	2.18e-91	-0.215	0.2603
cg00125893	15	71747687	Y	rs34281537	15	71776724	T	1.39e-90	1.106	0.77578	0	1.139	0.7145
cg00126498	6	150286838	Y	rs76722863	6	150276939	A	4.338e-25	-0.399	0.21697	9.383e-14	-0.3295	0.03988
cg00126636	16	237282	Y	rs59928680	16	283329	A	9.398e-15	0.054	0.11355	3.126e-08	0.05344	0.02221
cg00126946	10	105363258	Y	rs56033495	10	105383611	G	2.098e-19	-0.062	0.1511	1.32e-37	-0.1035	0.1135
cg00127487	22	29600139	Y	rs132339	22	29578578	G	1.034e-12	-0.101	0.111	1.881e-18	-0.1278	0.05478
cg00128273	21	46929083	Y	rs7867	21	46932652	G	1.195e-46	-0.14	0.39204	3.212e-68	-0.1477	0.2002
cg00128517	10	125251730	Y	rs1568079	10	125251751	T	1.017e-18	-0.091	0.149	6.112e-17	-0.1211	0.05
cg00128695	10	133508866	N	rs12785209	10	133510526	C	1.901e-32	-0.17	0.28734	1.618e-23	-0.2028	0.07063
cg00129232	17	37814104	Y	rs11869286	17	37813856	C	2.047e-45	-0.391	0.39615	7.814e-41	-0.3916	0.1231
cg00129273	8	70906996	Y	rs62531356	8	70907141	G	1.84e-12	0.151	0.09577	6.194e-12	0.1671	0.03407
cg00129785	21	47455453	N	rs71324480	21	47455396	C	3.802e-30	0.142	0.25769	2.332e-08	0.1017	0.02262
cg00130342	17	72266617	N	rs11077735	17	72264868	C	1.945e-50	0.188	0.42207	5.888e-86	0.2065	0.2466
cg00131081	19	37020172	N	rs2967449	19	37016325	T	9.472e-60	0.195	0.51811	4.823e-83	0.1806	0.2392
cg00131407	4	39482431	Y	rs145859509	4	39441929	T	5.35e-16	0.308	0.13301	1.06e-20	0.3313	0.06185
cg00131893	8	1892956	Y	rs999545	8	1892842	A	1.27e-16	0.066	0.14961	2.742e-22	0.06536	0.06681
cg00132623	8	96281491	Y	rs2514558	8	96292231	A	1.171e-54	-0.306	0.48984	1.988e-63	-0.2003	0.1872
cg00133234	16	1506028	Y	rs12932780	16	1498951	C	7.856e-23	-0.123	0.18265	7.183e-58	-0.2468	0.1719
cg00133624	12	3756130	N	rs76255300	12	3756213	G	1.528e-25	-0.317	0.21624	6.076e-69	-0.483	0.2022
cg00134295	12	9269178	N	rs1805721	12	9147569	G	1.864e-22	-0.073	0.1957	3.753e-12	-0.07831	0.03477
cg00134539	21	43824071	Y	rs3746924	21	43826391	C	4.235e-23	0.091	0.18335	1.812e-56	0.1581	0.168
cg00134645	5	76940989	N	rs2241367	5	76932225	A	4.629e-19	0.071	0.15775	1.091e-11	0.1	0.03329
cg00136477	1	22970339	N	rs12753744	1	22978025	C	8.983e-15	0.048	0.1154	3.928e-13	0.06001	0.0379
cg00138041	4	81117665	N	rs6810403	4	81098008	C	1.476e-36	-0.258	0.31483	8.638e-88	-0.2534	0.2512
cg00138766	8	27729073	N	rs73233137	8	27729049	T	1.46e-37	0.222	0.32034	1.241e-38	0.1933	0.1166
cg00139242	6	167184903	Y	rs2345067	6	167184881	T	2.85e-20	-0.095	0.17213	9.121e-12	-0.06182	0.03353
cg00139947	8	144403371	N	rs3812435	8	144406579	G	2e-25	0.296	0.22602	1.711e-50	0.3274	0.1511
cg00140447	7	128580709	Y	rs3807306	7	128580680	G	1.246e-13	0.063	0.1218	6.377e-10	0.0612	0.02763
cg00142036	10	13388442	Y	rs2254252	10	13363822	C	2.751e-50	-0.229	0.46778	5.836e-64	-0.243	0.1887
cg00142155	17	42639118	N	rs11867858	17	42688460	C	2.501e-15	-0.081	0.12491	2.376e-13	-0.08219	0.03859
cg00142257	9	124990276	N	rs3793619	9	124981911	C	1.902e-82	0.569	0.70392	6.214e-283	0.5502	0.6123
cg00142402	17	75956190	N	rs7218853	17	75942349	T	1.406e-11	0.27	0.09414	1.248e-10	0.3588	0.0299
cg00142482	10	50396833	N	rs11593489	10	50452214	C	2.9e-16	0.194	0.14812	3.971e-15	0.2145	0.04425
cg00143387	16	23521605	Y	rs2097662	16	23523345	A	4.363e-29	-0.455	0.24363	3.38e-89	-0.5906	0.2548
cg00145079	15	68112888	N	rs75654503	15	68026128	A	2.345e-15	0.073	0.12893	3.887e-10	0.0897	0.02832
cg00145904	1	10697703	N	rs2128416	1	10700448	T	6.588e-28	0.092	0.25072	1.806e-15	0.07518	0.04534
cg00146004	16	3241434	N	rs382077	16	3240961	C	7.313e-16	0.077	0.14021	2.3e-07	0.07268	0.01944
cg00146027	10	33299147	N	rs6481817	10	33299247	C	3.11e-74	0.401	0.65777	1.009e-235	0.5762	0.5453
cg00146240	15	62899159	Y	rs4265758	15	62896297	T	8.423e-96	1.484	0.85211	0	1.5	0.8488
cg00146669	1	1132962	Y	rs61766177	1	1128429	G	2.68e-19	-0.145	0.1586	1.303e-14	-0.1488	0.04261
cg00146756	4	6729110	Y	rs73211754	4	6729281	G	1.45e-58	0.53	0.50891	3.259e-54	0.3953	0.1616
cg00147160	1	26503991	Y	rs2802344	1	26501149	T	1.478e-59	-0.136	0.54767	7.4e-85	-0.1617	0.2438
cg00147172	22	46423604	N	rs4072455	22	46422938	T	6.623e-29	-0.214	0.26111	8.511e-66	-0.2453	0.1937
cg00147286	16	70713933	N	rs143983268	16	70714156	G	2.37e-10	-0.306	0.07181	2.699e-13	-0.441	0.03842
cg00147462	2	237078556	Y	rs6742801	2	237068698	A	1.901e-18	-0.134	0.14878	1.552e-67	-0.2656	0.1984
cg00147627	1	10455147	Y	rs11121559	1	10455148	G	1.962e-73	1.648	0.75177	9.972e-241	1.84	0.553
cg00147788	6	125855365	Y	rs6921338	6	125859290	G	2.436e-11	0.136	0.10077	5.479e-07	0.1198	0.01823
cg00149455	10	134332383	N	rs4503455	10	134327441	A	3.148e-17	-0.304	0.14112	3.937e-17	-0.2986	0.05064
cg00149716	20	13200069	N	rs6109764	20	13209058	G	1.822e-32	0.117	0.28781	8.986e-19	0.1208	0.05579
cg00149830	9	134406048	N	rs3904960	9	134406131	T	1.398e-59	-0.167	0.54928	1.781e-52	-0.1541	0.1567
cg00151007	3	184769954	Y	rs6771621	3	184769258	T	3.181e-24	-0.082	0.18749	6.448e-08	-0.06654	0.0212
cg00151370	6	16323285	N	rs111814287	6	16479796	T	8.06e-12	-0.409	0.09507	1.107e-18	-0.4301	0.0555
cg00151709	1	29101952	N	rs12037934	1	29073458	A	6.902e-11	0.128	0.09339	1.143e-15	0.1892	0.04597
cg00152041	20	61274867	N	rs6011369	20	61279632	G	3.081e-14	-0.052	0.10769	6.762e-07	-0.03948	0.01794
cg00152322	15	65198005	N	rs1684035	15	65182032	G	2.464e-46	-0.171	0.40223	8.578e-68	-0.2113	0.1991
cg00152799	18	54306261	N	rs36027011	18	54322650	G	9.574e-28	-0.211	0.25011	3.362e-39	-0.2512	0.1182
cg00152878	1	3209519	Y	rs2500295	1	3209496	C	3.081e-53	0.221	0.48192	2.843e-129	0.4067	0.3489
cg00152978	13	52733628	Y	rs1134727	13	52719662	G	8.941e-42	0.178	0.38437	3.648e-145	0.1939	0.3829
cg00153693	15	93249643	Y	rs58894958	15	93257245	A	1.856e-15	-0.157	0.12243	6.173e-11	-0.1323	0.03088
cg00153919	16	88859944	Y	rs551118	16	88856084	G	1.046e-49	0.259	0.44984	2.224e-76	0.2242	0.2219
cg00154902	8	1245703	N	rs7463557	8	1240427	G	1.804e-83	-1.329	0.80866	1.268e-314	-1.24	0.6516
cg00154950	8	3974030	Y	rs7816006	8	3973952	T	5.903e-52	0.306	0.46461	8.555e-51	0.2721	0.1519
cg00155535	12	132671473	Y	rs10902506	12	132678089	A	1.886e-48	-0.339	0.42468	1.411e-101	-0.3507	0.2852
cg00155732	1	9103309	N	rs150090064	1	9103402	A	6.44e-14	0.252	0.11843	4.193e-26	0.3942	0.07864
cg00155879	10	26222849	N	rs11014880	10	26259816	G	1.796e-33	0.12	0.30122	1.063e-15	0.1012	0.04607
cg00156497	6	133663589	Y	rs11753937	6	133663589	C	8.51e-103	1.395	0.83669	0	1.57	0.8251
cg00156551	8	1780324	Y	rs62477472	8	1780346	T	1.237e-32	0.167	0.2964	1.011e-30	0.1822	0.09279
cg00156991	1	55223006	N	rs2240396	1	55223190	C	6.823e-38	0.151	0.32826	8.254e-45	0.1449	0.1347
cg00157012	8	25059252	N	rs9771783	8	25058532	C	1.467e-24	-0.202	0.21364	1.123e-17	-0.1976	0.05233
cg00157043	11	35964907	N	rs911992	11	35964411	A	5.082e-22	-0.096	0.18923	6.145e-08	-0.07564	0.02127
cg00157109	7	151569191	N	rs11767806	7	151569002	C	7.316e-22	-0.057	0.17903	1.863e-29	-0.06173	0.08893
cg00157199	20	29551622	Y	rs4911482	20	29843728	A	1.773e-08	0.23	0.06821	8.942e-16	0.2452	0.04631
cg00157656	8	644663	Y	rs4735906	8	644673	G	5.818e-33	-0.156	0.28521	4.294e-10	-0.09567	0.02818
cg00157796	6	159590231	N	rs295331	6	159591261	C	1.942e-25	-0.121	0.20177	2.101e-40	-0.2248	0.1218
cg00158122	10	101290029	N	rs6584280	10	101285444	T	1.763e-12	0.091	0.09768	1.726e-10	0.08445	0.02945
cg00158530	16	69966973	Y	rs11864678	16	69962481	T	5.933e-69	-0.417	0.57598	1.298e-243	-0.4798	0.5573
cg00158539	2	1859035	N	rs6712920	2	1858364	A	9.873e-15	0.126	0.1214	5.377e-11	0.1098	0.03107
cg00158770	8	19271585	Y	rs11204039	8	19280442	C	2.106e-47	-0.226	0.41997	3.985e-104	-0.2599	0.2913
cg00159439	22	38597193	N	rs5750558	22	38582497	A	2.631e-17	0.065	0.1512	7.409e-24	0.07301	0.07174
cg00159682	8	6386150	N	rs6990020	8	6386204	T	4.124e-58	-0.153	0.5494	2.626e-64	-0.1433	0.1896
cg00159953	21	47547796	Y	rs73159690	21	47529143	G	1.714e-85	2.18	0.70876	0	2.722	0.7189
cg00160388	16	14403425	Y	rs30229	16	14404222	T	1.803e-73	-0.519	0.64792	8.556e-140	-0.4919	0.3716
cg00160981	1	161691911	Y	rs2000104	1	161698194	G	7.192e-18	0.127	0.14786	1.022e-18	0.127	0.05561
cg00161124	1	234366259	N	rs611676	1	234451146	A	6.333e-22	-0.084	0.18935	6.754e-20	-0.09916	0.05932
cg00161225	17	3814785	Y	rs2074989	17	3808032	A	6.807e-39	-0.192	0.35442	2.959e-90	-0.2905	0.2574
cg00161556	11	19138045	N	rs12273085	11	19138511	C	6.397e-57	0.262	0.50755	9.014e-68	0.2123	0.199
cg00162064	1	44998151	N	rs112348245	1	44994379	C	1.946e-25	-0.14	0.22146	5.664e-33	-0.1734	0.09961
cg00162806	10	135051929	N	rs2998124	10	135056369	G	5.843e-17	0.132	0.12311	5.527e-10	0.1096	0.02783
cg00163702	16	81254719	Y	rs12149068	16	81252903	T	1.196e-17	-0.087	0.1465	2.183e-08	-0.07809	0.02271
cg00164301	17	80351457	Y	rs9891189	17	80348594	G	1.07e-23	0.126	0.19803	4.438e-36	0.1959	0.1089
cg00164335	22	31503579	Y	rs2017301	22	31514477	C	1.515e-35	0.478	0.31561	3.939e-111	0.7165	0.3079
cg00164997	6	25042548	N	rs1597011	6	25045586	A	1.104e-32	-0.095	0.26306	1.655e-35	-0.1153	0.1072
cg00165994	1	62054902	N	rs1999881	1	62093288	G	1.264e-18	-0.124	0.16103	1.688e-24	-0.1531	0.07368
cg00166216	3	194407860	N	rs7612967	3	194395929	C	2.033e-10	-0.121	0.0775	6.208e-28	-0.2165	0.08427
cg00166722	3	10149974	N	rs4019706	3	10112862	G	1.289e-27	-0.304	0.22528	6.04e-29	-0.2983	0.08737
cg00167076	3	12938944	N	rs79351421	3	12930286	A	2.26e-13	-0.056	0.1003	9.323e-08	-0.06419	0.02069
cg00167248	3	117719971	Y	rs2085323	3	117719972	G	7.902e-62	0.872	0.57364	1.632e-94	0.4566	0.268
cg00167913	1	3446295	Y	rs35026651	1	3446296	G	2.695e-28	0.65	0.2581	1.957e-131	0.9452	0.3537
cg00168785	2	160142643	Y	rs62172692	2	160146120	A	6.433e-39	-0.193	0.33625	3.266e-44	-0.1996	0.133
cg00168942	10	35894430	N	rs640827	10	35901715	A	9.432e-26	0.094	0.21823	9.641e-07	0.05259	0.01745
cg00169354	20	54922827	Y	rs8118732	20	54923198	G	1.62e-96	-0.818	0.85163	3.108e-265	-0.7329	0.5884
cg00169725	5	176543901	N	rs351861	5	176541937	C	3.652e-09	0.097	0.06888	2.522e-23	0.1566	0.07004
cg00169782	17	39791734	N	rs8070585	17	39791686	T	5.024e-25	0.062	0.21217	2.278e-09	0.05437	0.02586
cg00169964	10	85974172	N	rs3814213	10	85974236	T	1.324e-35	0.194	0.31835	4.276e-61	0.1924	0.1808
cg00170242	10	132859649	N	rs10765032	10	132866405	A	1.554e-53	0.192	0.43902	7.195e-41	0.1765	0.1232
cg00170487	4	153871345	N	rs12510260	4	153871340	C	4.376e-27	0.131	0.24208	3.586e-32	0.1695	0.09719
cg00170796	1	76251537	N	rs1146631	1	76250636	C	1.212e-50	0.22	0.45943	9.94e-58	0.2042	0.1715
cg00172794	3	138648284	Y	rs36033442	3	138648310	C	1.701e-24	-0.1	0.21436	4.243e-17	-0.09849	0.0505
cg00173659	7	156871088	N	rs11773559	7	156859178	C	2.001e-24	-0.113	0.21137	8.721e-24	-0.1207	0.07147
cg00173776	1	31465032	Y	rs72884074	1	31448995	T	1.391e-85	-0.843	0.81415	3.654e-263	-0.8409	0.5856
cg00174279	17	75525361	N	rs35620944	17	75524926	G	2.918e-15	0.043	0.12945	4.843e-19	0.06105	0.05663
cg00174573	12	125172635	Y	rs701090	12	125170927	T	1.403e-14	-0.076	0.12029	9.301e-16	-0.09587	0.04625
cg00174901	19	709889	N	rs35267146	19	725558	C	1.162e-09	-0.083	0.07297	6.687e-23	-0.1181	0.06872
cg00175403	1	12223543	N	rs590368	1	12223451	G	2.632e-13	0.05	0.11251	1.684e-20	0.06332	0.06122
cg00176309	21	46303258	Y	rs235306	21	46299257	C	2.904e-13	0.057	0.11001	2.316e-16	0.07473	0.04817
cg00176638	1	202778443	N	rs6675818	1	202783457	A	1.341e-26	0.153	0.22291	8.139e-17	0.1462	0.04961
cg00176675	8	141572142	Y	rs2977481	8	141561857	G	1.479e-13	-0.095	0.1053	2.468e-10	-0.07964	0.02895
cg00177127	1	22927146	Y	rs209698	1	22928813	A	3.698e-14	-0.088	0.11467	1.804e-10	-0.09377	0.02939
cg00177243	10	18434068	N	rs73595532	10	18498346	A	3.041e-58	-0.719	0.49358	1.265e-63	-0.547	0.1878
cg00178427	1	42500551	N	rs10890177	1	42506381	C	6.68e-21	0.112	0.1718	8.072e-12	0.1038	0.0337
cg00178551	8	1164044	N	rs11994714	8	1163613	A	1.465e-12	-0.092	0.10963	2.06e-07	-0.09549	0.01959
cg00178850	1	236559675	N	rs61833985	1	236560015	T	1.24e-17	0.075	0.15318	1.78e-12	0.09226	0.0358
cg00178864	4	140201574	N	rs13141400	4	140382546	C	2.22e-28	0.118	0.23175	1.445e-26	0.1412	0.08007
cg00179795	10	131695114	N	rs4751141	10	131669890	T	6.32e-35	0.141	0.3159	9.093e-16	0.1103	0.04629
cg00179921	22	39927437	N	rs760716	22	39936220	C	4.57e-19	0.056	0.15776	2.345e-11	0.05582	0.03222
cg00179940	12	126978053	N	rs10773293	12	127007932	T	9.779e-19	-0.178	0.15759	1.659e-12	-0.2015	0.0359
cg00180097	6	31601157	N	rs116539088	6	31597753	G	1.183e-17	0.066	0.15164	9.01e-17	0.08218	0.04947
cg00180447	3	126260260	N	rs1552641	3	126264060	G	3.48e-64	-0.195	0.56649	3.909e-111	-0.2251	0.3079
cg00180762	12	26379588	N	rs12578121	12	26379532	T	4.558e-13	-0.089	0.10395	3.93e-09	-0.1068	0.0251
cg00180806	13	114324947	N	rs12560780	13	114324984	T	5.122e-25	-0.142	0.20963	5.996e-18	-0.1309	0.05319
cg00182593	15	47476883	Y	rs11638105	15	47441697	G	1.605e-24	0.095	0.21311	5.261e-50	0.2359	0.1497
cg00182727	20	44640501	N	rs17576	20	44640225	A	4.832e-19	0.048	0.16547	1.541e-13	0.0449	0.03919
cg00182893	6	139861189	N	rs7763124	6	139861016	G	9.51e-47	0.26	0.44338	9.335e-107	0.3305	0.2976
cg00184457	8	8946301	N	rs13272451	8	8886183	G	2.711e-30	-0.134	0.25949	3.468e-27	-0.1389	0.08198
cg00184732	15	51633821	N	rs8025191	15	51623785	A	4.955e-46	-0.149	0.39128	4.815e-81	-0.1813	0.234
cg00185867	7	38348929	N	rs60774669	7	38349386	C	9.172e-21	0.226	0.18559	1.583e-27	0.2601	0.08302
cg00186529	6	170452864	N	rs143809269	6	170448626	T	7.5e-11	-0.246	0.08607	2.316e-07	-0.2836	0.01943
cg00186701	8	98290510	N	rs28669903	8	98289986	T	3.52e-16	0.096	0.13531	2.927e-15	0.1043	0.04467
cg00186954	11	8933980	N	rs2568074	11	8950468	T	1.824e-86	0.425	0.76657	1.268e-168	0.4439	0.4298
cg00187414	4	37892193	N	rs9996566	4	37884116	A	8.364e-17	0.07	0.14205	6.868e-33	0.1295	0.09936
cg00187933	4	996785	Y	rs76051363	4	1006987	C	3.132e-12	-0.097	0.08576	2.36e-17	-0.1444	0.05131
cg00188055	6	32076079	N	rs2269426	6	32076499	G	2.035e-28	-0.128	0.22785	1.08e-29	-0.1403	0.08966
cg00188089	6	135027966	Y	rs1321613	6	135027967	G	6.443e-80	1.946	0.91952	1.408e-227	2.353	0.5327
cg00188627	3	159557779	N	rs77271425	3	159548983	A	2.212e-37	-0.354	0.32889	1.932e-39	-0.3848	0.1189
cg00189276	6	1410267	Y	rs9392287	6	1412066	G	7.099e-58	0.579	0.51927	8.383e-194	0.7412	0.4763
cg00189366	10	43846705	N	rs4245604	10	43866528	A	9.974e-07	-0.046	0.04701	1.414e-13	-0.08554	0.03931
cg00190355	5	497639	N	rs36083128	5	487845	T	1.341e-11	-0.094	0.09141	2.237e-08	-0.07033	0.02268
cg00190412	6	10836303	N	rs12204666	6	10837668	T	7.705e-11	-0.055	0.07441	1.305e-07	-0.07367	0.02022
cg00191458	5	169757859	N	rs13170456	5	169755110	C	6.539e-78	0.316	0.63657	4.554e-198	0.3798	0.4838
cg00191853	8	101177733	N	rs2453643	8	101166455	G	2.673e-94	-0.718	0.8162	5.543e-307	-0.5356	0.6425
cg00191957	6	43476766	Y	rs7752811	6	43523130	A	1.424e-31	-0.163	0.30027	9.26e-36	-0.2204	0.108
cg00192031	7	47620790	N	rs10229262	7	47620568	C	1.918e-14	-0.071	0.12467	9.639e-11	-0.06901	0.03026
cg00192046	22	20284604	Y	rs9618776	22	20281853	G	8.26e-94	1.752	0.79768	0	1.926	0.7637
cg00193947	9	118687943	Y	rs7047071	9	118687067	C	9.199e-53	0.835	0.88672	3.968e-284	1.503	0.6139
cg00196660	17	73720645	N	rs3851020	17	73714342	T	2.462e-22	-0.061	0.18725	5.954e-26	-0.06251	0.07817
cg00197266	6	22567723	Y	rs16886472	6	22567724	G	7.839e-84	1.484	0.83499	1.53e-271	1.272	0.5971
cg00197517	18	5197468	N	rs8182377	18	5185324	A	4.664e-13	0.064	0.10576	4.196e-08	0.08955	0.0218
cg00199047	8	1648314	Y	rs7825359	8	1648035	A	1.188e-48	-0.207	0.44959	5.865e-81	-0.2084	0.2338
cg00199059	20	45317219	N	rs182740647	20	45305446	C	2.902e-11	0.133	0.08548	7.124e-09	0.175	0.02427
cg00199549	22	35795374	Y	rs1078979	22	35795413	A	2.367e-36	-0.157	0.29582	2.679e-14	-0.1307	0.04162
cg00200755	15	88945783	N	rs28541419	15	88945878	C	2e-10	0.052	0.07727	4.787e-19	0.09293	0.05665
cg00201819	10	134910421	N	rs67558425	10	134919649	C	1.682e-12	0.154	0.09911	2.703e-09	0.1224	0.02562
cg00202441	4	47033126	Y	rs13139768	4	47009144	A	2.805e-27	-0.096	0.22563	2.862e-19	-0.0801	0.05735
cg00202760	16	88871911	N	rs837763	16	88853729	T	5.743e-12	0.041	0.09618	3.059e-08	0.03591	0.02224
cg00203037	3	16360321	Y	rs489956	3	16359565	C	9.519e-16	-0.114	0.13441	1.153e-25	-0.1406	0.07729
cg00203913	17	13506186	Y	rs8065492	17	13494023	A	3.95e-32	0.21	0.28326	3.603e-11	0.1286	0.03163
cg00204465	17	73583945	Y	rs8077689	17	73578451	C	3.203e-39	-0.329	0.31706	5.946e-26	-0.3062	0.07818
cg00204645	16	58060579	Y	rs41522747	16	58060611	G	2.393e-18	-0.158	0.12245	6.891e-19	-0.2504	0.05615
cg00205058	6	168481256	Y	rs9455946	6	168482659	G	2.171e-41	-0.117	0.34981	4.585e-13	-0.06322	0.03768
cg00205605	1	2516401	N	rs867436	1	2523723	C	7.329e-43	-0.095	0.36837	2.273e-76	-0.1179	0.2219
cg00205813	3	117516743	Y	rs6786565	3	117516744	G	5.654e-94	1.278	0.88849	0	1.355	0.7545
cg00206168	11	65308501	N	rs36009527	11	65281910	C	9.913e-09	-0.071	0.05351	2.277e-11	-0.08611	0.03226
cg00206407	20	62178943	N	rs310655	20	62172281	C	4.252e-14	-0.107	0.12248	5.935e-11	-0.121	0.03093
cg00206639	15	99987871	N	rs35158282	15	99980864	A	1.685e-10	-0.128	0.08021	3.884e-13	-0.1526	0.03791
cg00206645	16	72097718	Y	rs2042439	16	72076054	T	8.342e-41	0.552	0.32468	6.281e-71	0.6749	0.2075
cg00206999	3	58222569	N	rs7640259	3	58221822	C	1.263e-32	-0.085	0.27934	2.091e-24	-0.1022	0.07339
cg00207352	3	48470181	N	rs7618883	3	48498456	A	4.142e-15	-0.043	0.12556	1.653e-07	-0.03626	0.0199
cg00207428	16	2031785	Y	rs12924762	16	2037108	A	8.372e-15	0.069	0.11791	1.142e-11	0.07167	0.03322
cg00207856	7	1054120	Y	rs13224488	7	1052353	C	5.883e-38	0.187	0.35039	1.959e-16	0.1351	0.0484
cg00208012	7	76032544	N	rs10155894	7	76027576	C	4.209e-77	0.438	0.7072	1.332e-142	0.47	0.3776
cg00208504	4	140200520	Y	rs17008105	4	140191795	A	9.045e-20	-0.098	0.15687	1.523e-09	-0.1052	0.02642
cg00208734	13	36788843	Y	rs45450592	13	36943598	T	5.984e-19	0.469	0.13969	8.884e-14	0.487	0.03996
cg00209612	4	6665199	Y	rs188875799	4	6657161	T	2.987e-41	0.976	0.75207	0	2.508	0.6879
cg00210856	5	158466226	N	rs11743393	5	158461269	A	1.937e-14	-0.261	0.11878	3.039e-19	-0.3334	0.05727
cg00211115	11	69257736	N	rs7928827	11	69258074	A	1.38e-19	-0.095	0.17451	1.152e-36	-0.1067	0.1107
cg00211174	3	127332098	Y	rs782431	3	127332011	G	3.588e-17	0.133	0.13482	1.008e-29	0.1603	0.08975
cg00211609	1	1178039	N	rs78107697	1	1161866	C	4.891e-37	0.123	0.32878	4.201e-08	0.08623	0.0218
cg00211630	11	74022875	N	rs11236055	11	74036037	T	4.962e-31	-0.126	0.27312	4.15e-24	-0.1296	0.07247
cg00213479	5	2038899	Y	rs7702363	5	2038855	G	2.432e-51	0.314	0.45467	1.609e-13	0.09621	0.03913
cg00214171	17	73642991	N	rs4789223	17	73641899	A	7.023e-18	-0.047	0.14388	1.059e-22	-0.06185	0.0681
cg00214970	2	229047701	N	rs11691845	2	229241649	A	3.511e-11	-0.044	0.08826	9.506e-07	-0.05373	0.01747
cg00215017	10	134818683	N	rs10870228	10	134821422	C	2.096e-40	0.198	0.37512	1.513e-34	0.2059	0.1044
cg00215902	11	122198071	Y	rs4936684	11	122167167	C	9.363e-31	0.135	0.28068	5.081e-10	0.09523	0.02795
cg00216680	6	88117358	N	rs13192579	6	88101748	G	3.462e-67	-1.81	0.8434	3.314e-58	-0.7936	0.1728
cg00217080	2	4050767	Y	rs57373107	2	4055303	C	1.072e-27	0.227	0.24286	5.033e-14	0.1998	0.04074
cg00217953	2	97527635	Y	rs75349093	2	98305933	A	1.608e-14	0.353	0.1361	2.195e-14	0.3018	0.04189
cg00218134	17	19882222	N	rs76886618	17	19878796	T	3.633e-24	0.141	0.19803	6.289e-18	0.1706	0.05312
cg00218649	5	180238208	N	rs62407762	5	180227790	C	2.017e-14	0.079	0.10952	4.894e-07	0.06203	0.01839
cg00218893	17	73073239	N	rs11077773	17	73060073	T	2.948e-13	-0.09	0.10003	1.3e-13	-0.0879	0.03943
cg00219282	6	159654898	Y	rs638551	6	159654829	G	1.268e-33	-0.154	0.27709	6.889e-24	-0.1568	0.07179
cg00219626	6	28983835	Y	rs116698577	6	28949606	A	2.431e-19	0.18	0.15068	1.055e-13	0.1628	0.03972
cg00219792	12	83053315	Y	rs17722140	12	83049572	G	8.387e-33	0.457	0.29234	2.648e-49	0.4905	0.1477
cg00219816	8	96280555	Y	rs35214106	8	96280092	T	5.546e-08	-0.081	0.0587	8.295e-15	-0.09513	0.04324
cg00220102	16	8806756	N	rs1731061	16	8803004	G	1.901e-38	0.22	0.3271	1.398e-66	0.2634	0.1958
cg00220243	9	132330135	N	rs62584728	9	132329466	C	6.672e-52	-0.184	0.43895	6.626e-91	-0.2194	0.2591
cg00220429	12	133163425	Y	rs11208	12	133161346	T	1.216e-10	0.044	0.07888	3.466e-17	0.05384	0.05078
cg00221658	7	43912425	N	rs77545467	7	43912545	G	4.174e-13	-0.106	0.09213	2.283e-07	-0.109	0.01945
cg00222015	12	122233375	Y	rs830127	12	122398953	A	9.587e-49	0.677	1.18651	2.47e-212	1.014	0.508
cg00223552	11	86617516	N	rs12801250	11	86617051	C	3.636e-23	0.11	0.1956	2.391e-10	0.08095	0.02899
cg00223877	3	53290290	Y	rs7633966	3	53289527	T	2.711e-16	-0.048	0.12494	7.579e-30	-0.1029	0.09012
cg00224083	4	139773135	N	rs17050642	4	139773435	C	3.876e-68	-0.342	0.57874	7.065e-69	-0.3075	0.202
cg00224471	5	169918864	Y	rs7448059	5	169918840	T	8.464e-25	0.13	0.22498	1.059e-12	0.09767	0.03652
cg00225006	15	83477872	Y	rs1828510	15	83467786	C	1.425e-15	0.143	0.12632	4.774e-24	0.2169	0.07228
cg00225157	6	33173038	N	rs116552373	6	33195604	G	3.721e-12	0.037	0.09733	7.778e-13	0.04942	0.03695
cg00225858	16	84223841	Y	rs2326168	16	84224148	C	4.784e-13	0.097	0.10608	4.309e-12	0.07366	0.03458
cg00226225	5	148785846	N	rs12658655	5	148787210	C	3.912e-38	-0.143	0.31905	6.446e-44	-0.1706	0.1321
cg00226545	16	54320225	Y	rs7201454	16	54323126	T	5.643e-15	-0.099	0.1143	8.469e-09	-0.1477	0.02403
cg00226822	4	1157673	N	rs13435166	4	1171703	C	1.056e-10	0.087	0.08138	2.307e-13	0.1254	0.03864
cg00226984	2	239047305	N	rs12692216	2	239050033	T	1.932e-11	-0.044	0.09556	2.543e-13	-0.0576	0.0385
cg00227156	22	18463646	N	rs9605481	22	18465677	G	2.848e-39	0.289	0.34914	1.044e-53	0.3004	0.1602
cg00227665	16	87735443	N	rs59813548	16	87752100	T	3.508e-11	-0.08	0.08341	1.783e-09	-0.08839	0.0262
cg00228240	7	151104588	Y	rs1860463	7	151119332	C	2.297e-21	0.117	0.16	1.268e-14	0.136	0.04265
cg00228984	20	1471884	N	rs6042499	20	1457045	T	2.17e-41	-0.165	0.35555	5.152e-75	-0.1799	0.2183
cg00229508	15	76019993	Y	rs2675214	15	76019017	C	5.887e-15	0.053	0.12496	2.277e-09	0.05148	0.02586
cg00229809	22	46761622	N	rs35364389	22	46760086	C	1.915e-42	-0.145	0.39052	1.457e-60	-0.2133	0.1793
cg00230183	16	88882565	Y	rs72815513	16	88989838	T	3.541e-14	0.184	0.10443	7.482e-24	0.2512	0.07168
cg00230205	4	722282	Y	rs12510790	4	714936	G	6.975e-24	0.096	0.1923	8.47e-36	0.1144	0.1081
cg00230586	19	16013833	Y	rs1974567	19	16011142	C	1.347e-20	-0.134	0.17567	8.687e-31	-0.2243	0.09299
cg00231389	16	8806753	N	rs1730937	16	8804789	G	4.11e-34	0.153	0.28774	4.426e-26	0.1179	0.07857
cg00231519	10	120516119	Y	rs10787852	10	120432995	G	1.358e-96	1.834	0.88822	0	1.779	0.7416
cg00231771	6	35748776	N	rs7753322	6	35748086	G	1.811e-23	-0.068	0.18725	8.75e-16	-0.08355	0.04634
cg00231918	4	2819393	Y	rs60593371	4	2815452	A	3.046e-18	-0.096	0.15411	3.377e-38	-0.1461	0.1153
cg00232059	22	45131501	Y	rs132410	22	45134197	A	8.022e-16	0.052	0.11419	1.664e-51	0.1422	0.154
cg00232160	9	129468157	Y	rs55728035	9	129468486	T	9.766e-54	-0.2	0.49082	5.027e-52	-0.1689	0.1554
cg00232265	5	1814816	Y	rs3756345	5	1809320	T	7.971e-36	0.174	0.28392	1.028e-76	0.2539	0.2228
cg00232453	6	31864574	N	rs116509925	6	31864547	G	2.366e-27	0.073	0.2427	1.014e-34	0.08152	0.1049
cg00232500	9	14910689	N	rs1412725	9	14906086	C	2.15e-07	-0.044	0.05303	3.131e-30	-0.1211	0.09129
cg00232816	10	134697093	Y	rs2892211	10	134660951	A	1.765e-41	-0.115	0.3673	2.373e-61	-0.1482	0.1815
cg00232827	5	172096764	N	rs6894332	5	172098544	G	1.197e-48	-0.229	0.40479	2.095e-29	-0.183	0.08878
cg00233028	11	44642914	N	rs7122659	11	44649122	C	7.222e-30	0.179	0.27065	1.8e-52	0.2416	0.1567
cg00233420	11	43290958	N	rs7103863	11	43287716	T	1.537e-29	-0.209	0.2598	8.013e-41	-0.2191	0.123
cg00233594	2	135206613	Y	rs78198285	2	135214017	C	1.74e-16	-0.109	0.11977	1.477e-16	-0.1435	0.04879
cg00234027	6	108185175	Y	rs12528856	6	108188033	A	2.896e-61	0.838	0.5312	5.026e-193	0.862	0.4749
cg00234046	10	73169245	N	rs946873	10	73165811	C	7.164e-55	0.189	0.49374	8.031e-118	0.2326	0.3233
cg00234261	7	151106082	N	rs9655606	7	151114040	T	1.337e-65	-0.281	0.58607	4.698e-103	-0.319	0.2888
cg00235661	3	20228976	Y	rs11709127	3	20228009	T	2.807e-64	0.38	0.55969	1.573e-92	0.4393	0.2631
cg00236077	9	138964801	Y	rs7862513	9	138975914	G	3.324e-17	0.32	0.12929	2.874e-07	0.2791	0.01913
cg00236150	6	49467594	Y	rs7453050	6	49479972	T	4.437e-69	0.576	0.60973	1.082e-102	0.468	0.2879
cg00236305	2	1796076	N	rs7560311	2	1803605	A	6.491e-26	0.127	0.22104	9.165e-17	0.1173	0.04944
cg00236576	17	81039406	N	rs72854242	17	81043658	A	8.061e-09	-0.072	0.06865	3.09e-13	-0.1074	0.03823
cg00236919	4	48018263	N	rs321628	4	48016875	A	2.673e-12	-0.044	0.09254	8.294e-13	-0.08094	0.03686
cg00237010	12	772861	N	rs6489710	12	777008	G	3.982e-46	-0.194	0.41737	7.776e-50	-0.1689	0.1492
cg00237268	4	7287615	Y	rs3857193	4	7288703	A	9.23e-21	0.135	0.1685	1.148e-54	0.3166	0.1629
cg00237489	6	166511686	N	rs3127388	6	166510543	C	2.128e-15	-0.111	0.11397	1.289e-11	-0.1308	0.03305
cg00237512	20	62688874	Y	rs816953	20	62688359	C	4.054e-59	0.247	0.5337	1.679e-76	0.1668	0.2222
cg00237904	11	2020314	N	rs2251375	11	2019496	C	3.675e-16	0.076	0.13222	1.605e-15	0.07365	0.0455
cg00238295	10	85984439	Y	rs41291358	10	85974550	C	1.29e-20	-0.134	0.17008	3.4e-12	-0.121	0.0349
cg00238349	3	52187791	N	rs893056	3	52109564	G	8.658e-23	0.068	0.18656	6.057e-09	0.076	0.0245
cg00238510	2	38961590	N	rs111361875	2	38956015	G	3.212e-51	0.382	0.4339	3.98e-53	0.3637	0.1586
cg00238805	2	239949449	Y	rs59650874	2	239936781	A	1.391e-13	-0.073	0.09626	1.461e-11	-0.1034	0.03288
cg00238910	3	193713303	Y	rs62288207	3	193716302	C	1.535e-15	0.917	1.03148	3.14e-299	2.009	0.633
cg00239915	7	157809596	N	rs7785034	7	157955510	T	2.519e-21	-0.161	0.19495	6.197e-14	-0.1265	0.04046
cg00240732	7	70923396	N	rs4236247	7	70911123	C	9.196e-43	0.155	0.36709	2.643e-51	0.1878	0.1534
cg00241076	16	27120945	N	rs62029945	16	27121063	G	4.638e-16	0.06	0.12293	6.974e-08	0.06027	0.0211
cg00241273	13	107172856	N	rs2391336	13	107172275	G	2.967e-21	-0.117	0.17922	4.311e-07	-0.1112	0.01856
cg00241281	14	105779794	Y	rs7146643	14	105757392	T	4.172e-42	0.138	0.36229	1.886e-33	0.1266	0.1011
cg00241712	22	43116077	N	rs9620089	22	43116584	C	1.685e-17	-0.081	0.13231	6.896e-29	-0.1392	0.0872
cg00242976	20	44440824	N	rs437122	20	44454978	C	9.717e-09	-0.058	0.06432	3.232e-14	-0.1159	0.04136
cg00243527	22	30640594	Y	rs929273	22	30640595	G	1.299e-95	1.294	0.79775	0	1.311	0.7867
cg00243661	11	6913644	Y	rs4426121	11	6954539	G	1.625e-38	-0.173	0.34462	1.292e-11	-0.1345	0.03305
cg00244517	4	57371467	N	rs111648165	4	57336618	A	7.901e-31	0.238	0.24535	3.162e-27	0.3117	0.0821
cg00244776	6	30883192	N	rs116537083	6	30898295	A	1.171e-65	0.17	0.52605	9.578e-115	0.1912	0.3163
cg00244882	10	7708290	N	rs12761343	10	7709370	G	2.438e-16	-0.095	0.13189	1.446e-13	-0.114	0.03928
cg00245465	12	8756853	Y	rs11046349	12	8756791	T	4.397e-28	0.303	0.25837	5.9e-19	0.2484	0.05636
cg00245850	8	143925513	N	rs146597592	8	143934164	T	2.764e-43	0.14	0.37906	1.301e-10	0.07943	0.02984
cg00246121	5	141030607	Y	rs73285828	5	141030846	G	6.395e-50	0.135	0.43324	3.067e-49	0.1412	0.1475
cg00247094	17	77922972	Y	rs66505868	17	77922972	C	1.829e-56	1.281	0.51285	1.605e-274	1.464	0.6011
cg00247631	6	35479350	N	rs4711420	6	35495811	T	5.896e-45	-0.112	0.42269	1.59e-51	-0.1386	0.154
cg00249030	1	33546871	Y	rs115646939	1	33712123	G	2.05e-18	0.213	0.15183	2.318e-20	0.2672	0.06078
cg00249205	16	31012263	N	rs8050894	16	31104509	C	1.026e-08	0.044	0.06461	5.395e-19	0.07044	0.05649
cg00249383	16	2287763	N	rs11644884	16	2300121	A	5.458e-11	-0.105	0.08217	3.045e-09	-0.08412	0.02545
cg00249621	8	98290359	Y	rs2567772	8	98281080	G	1.766e-19	0.148	0.16884	9.035e-13	0.1409	0.03674
cg00250483	1	163172914	N	rs12748519	1	163243723	A	2.957e-76	0.299	0.67012	2.473e-103	0.2944	0.2894
cg00250645	8	72534391	Y	rs11785920	8	72088123	G	2.808e-14	0.129	0.11157	5.004e-13	0.1817	0.03756
cg00250761	1	31883323	Y	rs10914375	1	31885859	A	2.818e-41	-0.115	0.36093	2.565e-22	-0.1013	0.0669
cg00251824	8	641466	N	rs921519	8	637069	C	3.18e-55	0.253	0.50551	5.69e-130	0.2943	0.3505
cg00251875	4	7801337	Y	rs2269874	4	7780927	A	9.321e-27	0.129	0.21885	5.32e-178	0.406	0.4476
cg00252781	1	179334658	N	rs56147147	1	179334712	G	4.604e-68	-0.225	0.60751	1.746e-70	-0.2421	0.2063
cg00252804	1	6170117	N	rs11804748	1	6210601	C	4.65e-17	-0.114	0.14396	3.326e-18	-0.1282	0.054
cg00254095	18	47016218	Y	rs9961388	18	47005371	A	4.781e-100	1.547	0.82434	0	1.359	0.7248
cg00254258	1	3105189	Y	rs2817137	1	3105160	A	8.166e-57	0.448	0.46679	2.354e-163	0.4931	0.4196
cg00254470	8	129006087	N	rs78003539	8	129037655	C	2.203e-47	0.356	0.43105	2.393e-86	0.4329	0.2476
cg00255799	16	83841040	N	rs889494	16	83799581	G	1.034e-16	-0.068	0.13936	1.115e-18	-0.09292	0.05549
cg00255882	2	128569347	Y	rs6430952	2	128554348	G	5.442e-26	-0.309	0.22118	5.45e-22	-0.3122	0.06588
cg00255889	13	26586288	N	rs9553693	13	26565817	C	2.051e-56	0.217	0.5308	1.952e-65	0.2151	0.1927
cg00255919	5	131827918	Y	rs3846731	5	131814264	T	1.36e-95	-0.684	0.89694	0	-0.7439	0.7477
cg00256046	1	217306763	N	rs1166331	1	217286487	A	9.422e-32	0.343	0.24048	1.586e-51	0.35	0.154
cg00256231	17	77916733	Y	rs34507713	17	77919289	G	6.213e-22	-0.414	0.18853	1.132e-38	-0.413	0.1167
cg00256281	22	41985642	N	rs5758415	22	42082497	C	7.497e-13	-0.054	0.09709	5.452e-09	-0.04894	0.02464
cg00257659	1	209800214	Y	rs2076219	1	209791508	G	1.988e-25	0.374	0.21268	4.462e-66	0.8311	0.1944
cg00257789	2	3451506	Y	rs6747650	2	3451507	A	1.207e-101	-1.536	0.87955	0	-1.587	0.8467
cg00258081	11	43290962	N	rs7103863	11	43287716	T	1.53e-34	-0.268	0.3054	1.122e-56	-0.2915	0.1685
cg00258809	3	72704324	N	rs4677203	3	72714044	T	1.588e-11	0.102	0.08799	9.355e-08	0.1036	0.02069
cg00259046	11	50257771	Y	rs7483015	11	49998023	G	8.716e-19	-0.203	0.16528	4.091e-19	-0.1876	0.05686
cg00259249	1	35246726	N	rs6680332	1	35278885	C	5.497e-12	0.086	0.09298	1.533e-10	0.0699	0.02961
cg00259367	1	21057579	Y	rs659046	1	21047725	G	1.483e-12	0.045	0.09835	5.801e-09	0.05688	0.02456
cg00259472	5	159625590	N	rs4568401	5	159633484	G	1.737e-14	-0.098	0.11684	4.089e-09	-0.08031	0.02504
cg00259886	1	161279762	N	rs72714962	1	161278778	C	1.392e-35	0.171	0.32327	2.99e-34	0.1915	0.1035
cg00260668	2	3329507	Y	rs3811617	2	3342009	T	5.169e-22	-0.076	0.17304	1.523e-35	-0.1228	0.1073
cg00260911	2	239509305	N	rs1553842	2	239541874	A	6.893e-19	-0.113	0.15545	1.287e-11	-0.1277	0.03306
cg00260937	7	128520193	N	rs7786074	7	128520291	A	2.474e-65	-0.349	0.64026	2.216e-152	-0.3445	0.3977
cg00261569	3	119216728	Y	rs2280670	3	119217312	C	2.926e-46	0.245	0.42851	4.609e-27	0.2062	0.0816
cg00261781	2	20212517	N	rs11694716	2	20207619	A	3.548e-10	-0.285	0.07057	5.415e-15	-0.3921	0.04382
cg00261912	16	89777763	Y	rs12920315	16	89777761	T	5.246e-65	0.342	0.60738	1.147e-135	0.3445	0.3628
cg00262061	3	39322775	N	rs2853708	3	39322843	G	1.176e-16	0.064	0.13148	6.194e-18	0.06842	0.05314
cg00262263	6	170184901	Y	rs11967118	6	170188055	C	7.16e-20	-0.091	0.16688	2.005e-37	-0.146	0.113
cg00262681	5	179720254	Y	rs7702282	5	179720255	G	5.618e-46	0.442	0.41237	1.666e-127	0.4563	0.345
cg00263248	14	98444151	N	rs2809115	14	98406425	A	2.193e-07	-0.061	0.05244	9.241e-16	-0.1037	0.04626
cg00263700	16	968257	Y	rs4984719	16	979006	G	7.612e-28	0.204	0.22446	6.186e-39	0.3244	0.1174
cg00264578	20	59864534	Y	rs78269510	20	59867849	T	1.658e-92	1.778	1.04173	0	1.963	0.7869
cg00265578	17	27895564	Y	rs8081275	17	27897585	C	5.283e-33	-0.345	0.27864	1.411e-39	-0.3501	0.1194
cg00265826	6	82323837	N	rs60370958	6	82309590	G	1.781e-82	-1.039	0.76002	3.128e-145	-0.9537	0.383
cg00266592	6	3139627	N	rs6936244	6	3141056	C	3.76e-24	-0.435	0.19847	1.013e-09	-0.2688	0.02698
cg00266920	18	55021277	Y	rs71355614	18	55021278	G	3.215e-31	0.375	0.25457	1.536e-33	0.4025	0.1013
cg00267207	12	14849579	Y	rs247327	12	14841524	T	1.023e-96	1.548	0.79986	0	1.646	0.8253
cg00267286	10	16564187	Y	rs6602124	10	16514859	C	1.927e-31	0.15	0.29071	4.243e-27	0.1438	0.08171
cg00268547	5	2179563	Y	rs13354588	5	2177029	C	6.693e-77	1.109	0.9102	0	1.352	0.6845
cg00269817	8	57361797	N	rs2609999	8	57359100	G	2.31e-27	0.142	0.23038	1.531e-27	0.1806	0.08307
cg00270625	22	51017019	N	rs131758	22	51017082	A	3.72e-37	0.298	0.31523	8.806e-68	0.3412	0.199
cg00270799	8	8580453	Y	rs1522839	8	8580453	C	2.531e-68	0.499	0.63073	1.921e-201	0.6263	0.4896
cg00271210	6	167070053	N	rs444210	6	167390242	G	5.242e-64	-0.341	0.5847	5.816e-205	-0.4624	0.4956
cg00272446	1	157164983	Y	rs112136786	1	157172550	A	2.15e-67	-0.292	0.59495	3.446e-127	-0.3239	0.3443
cg00272795	21	46220161	Y	rs4818734	21	46220161	C	6.923e-97	1.202	0.84249	0	1.301	0.8057
cg00273198	9	139069298	N	rs10776890	9	139069429	G	3.156e-60	-0.205	0.60149	2.871e-81	-0.2181	0.2346
cg00273359	7	3019314	Y	rs1878808	7	3020375	T	4.418e-18	-0.078	0.14852	1.351e-19	-0.08859	0.05838
cg00274279	6	150311869	N	rs11155692	6	150312921	T	1.483e-13	-0.043	0.10411	3.505e-09	-0.05367	0.02526
cg00274640	16	88238863	N	rs7500421	16	88364483	T	9.421e-08	-0.489	0.05683	1.355e-12	-0.3996	0.03618
cg00274965	21	34405681	N	rs928736	21	34439889	T	2.172e-74	-0.947	0.67816	1.198e-310	-0.9972	0.6469
cg00275103	16	87102642	N	rs17697391	16	87094121	T	2.302e-42	0.297	0.38566	1.753e-60	0.3025	0.1791
cg00275181	5	139537207	N	rs442562	5	139536037	A	4.788e-19	-0.277	0.15254	8.764e-15	-0.3036	0.04316
cg00275741	5	140261749	N	rs251369	5	140242479	A	2.411e-12	0.084	0.09503	3.794e-09	0.102	0.02515
cg00277334	10	82204260	N	rs10887890	10	82205772	C	1.463e-86	0.279	0.78783	0	0.3899	0.727
cg00277397	7	71800412	N	rs844750	7	71536769	T	3.347e-07	0.055	0.05432	1.644e-13	0.06816	0.0391
cg00277769	7	97922759	N	rs6465662	7	97917801	A	3.345e-22	-0.105	0.16908	1.784e-12	-0.09649	0.0358
cg00278517	6	167070616	N	rs7755114	6	167057580	G	7.272e-28	-0.181	0.24279	4.174e-44	-0.2073	0.1326
cg00278547	2	177037212	N	rs1124052	2	177040084	G	1.063e-39	0.148	0.36286	4.896e-29	0.1404	0.08765
cg00280220	17	61926910	N	rs3760254	17	61851751	G	1.782e-32	0.113	0.27247	2.811e-36	0.1558	0.1095
cg00280758	4	140221967	N	rs6820950	4	140259458	T	2.073e-80	-0.713	0.64702	2.352e-148	-0.7664	0.3895
cg00280858	7	157809235	N	rs7788947	7	157946684	C	1.111e-13	-0.103	0.12055	1.152e-08	-0.09289	0.0236
cg00281467	22	23522460	N	rs2330364	22	23529518	T	9.928e-30	-0.161	0.25336	1.97e-30	-0.1502	0.09191
cg00281725	8	833048	Y	rs11779033	8	844180	G	8.744e-16	0.126	0.13975	1.873e-28	0.1352	0.08587
cg00281977	10	135333901	Y	rs2265898	10	135297996	G	1.244e-17	-1.225	0.16963	2.972e-111	-3.105	0.3082
cg00282426	9	136843224	N	rs12336601	9	136847086	G	9.399e-14	0.061	0.10586	1.259e-14	0.07931	0.04266
cg00283986	2	20875062	N	rs10169712	2	20874998	C	3.111e-11	-0.052	0.08561	2.191e-57	-0.1539	0.1705
cg00285394	8	126011954	Y	rs15905	8	126010805	G	1.014e-21	0.164	0.18956	5.859e-24	0.1925	0.07201
cg00286102	20	61047376	Y	rs6142761	20	61015819	T	1.341e-11	0.417	0.09226	6.065e-37	0.5158	0.1115
cg00287122	7	140103756	Y	rs5021205	7	140103756	C	2.493e-20	-0.276	0.18066	1.982e-54	-0.6559	0.1622
cg00287636	16	49892218	Y	rs73577318	16	49847602	T	4.507e-15	-0.15	0.11361	3.803e-15	-0.131	0.04431
cg00287713	2	1842182	N	rs11127314	2	1841179	C	1.043e-10	-0.049	0.07718	7.51e-13	-0.0795	0.037
cg00287773	5	139594619	N	rs13161154	5	139637565	A	9.117e-15	-0.089	0.11069	6.722e-07	-0.06024	0.01795
cg00287915	5	1503595	Y	rs36984	5	1502285	A	1.5e-20	-0.12	0.17185	9.702e-22	-0.1131	0.06509
cg00288598	8	141555295	N	rs2977483	8	141565396	C	2.019e-32	-0.156	0.27699	2.379e-24	-0.1266	0.07322
cg00288844	16	11835360	N	rs35902600	16	11800848	T	2.752e-21	0.073	0.16986	2.394e-33	0.0853	0.1007
cg00288957	15	65203541	N	rs1628955	15	65187220	C	5.573e-16	-0.064	0.12616	6.672e-13	-0.07727	0.03716
cg00289258	21	47393322	N	rs10432966	21	47390475	A	1.49e-13	0.053	0.11133	2.162e-13	0.0661	0.03873
cg00290086	9	1050903	N	rs7869989	9	1050981	G	4.828e-15	-0.069	0.11717	4.148e-08	-0.0627	0.02182
cg00290218	22	25335842	Y	rs112757077	22	25318689	C	4.899e-12	-0.05	0.09001	7.429e-09	-0.07653	0.02421
cg00290373	5	68462622	N	rs8192259	5	68462801	C	4.4e-25	0.263	0.20624	4.125e-26	0.2522	0.07867
cg00290483	17	71639029	N	rs4789234	17	71635493	G	1.754e-34	-0.109	0.31872	3.918e-53	-0.1367	0.1586
cg00290607	11	67383545	N	rs7948073	11	67375184	T	2.832e-66	0.442	0.604	6.576e-197	0.5493	0.4817
cg00291292	20	61702795	Y	rs6090219	20	61702771	C	5.112e-26	-0.097	0.21483	2.772e-14	-0.09349	0.04157
cg00291366	1	12616550	Y	rs11121928	1	12615888	C	3.244e-83	-0.438	0.74987	0	-0.5862	0.7278
cg00291478	10	121301041	N	rs10787977	10	121298412	C	3.93e-16	0.14	0.13924	3.495e-43	0.2235	0.13
cg00292029	6	36703127	Y	rs236448	6	36703095	A	9.874e-14	-0.096	0.10903	1.626e-08	-0.08169	0.02312
cg00292135	7	156433068	Y	rs7788200	7	156433243	C	1.501e-19	-0.196	0.16437	1.632e-08	-0.1026	0.02312
cg00292513	12	248296	Y	rs73036139	12	246127	C	1.785e-14	0.113	0.11201	4.48e-21	0.1391	0.06302
cg00292896	22	18985500	N	rs2540649	22	18971946	A	2.295e-20	0.14	0.17885	1.658e-29	0.1764	0.08909
cg00292971	7	143060536	N	rs4726612	7	143060291	C	1.857e-24	0.148	0.22676	9.298e-19	0.1429	0.05574
cg00294534	7	1607247	N	rs10244477	7	1606847	T	7.442e-23	-0.107	0.18419	7.635e-18	-0.1288	0.05286
cg00294538	13	114062109	N	rs9549411	13	114071956	C	9.977e-10	0.091	0.0699	2.849e-12	0.1402	0.03515
cg00294956	5	13921996	N	rs13184644	5	14015987	G	5.608e-22	-0.067	0.19007	8.775e-29	-0.1018	0.08688
cg00295308	10	5995028	Y	rs2229135	10	5995052	C	3.245e-33	0.136	0.28066	4.605e-24	0.1708	0.07233
cg00295382	1	40364870	Y	rs3134613	1	40364803	C	1.744e-13	-0.081	0.09252	2.782e-20	-0.1504	0.06053
cg00295418	8	2021420	Y	rs2272720	8	2021421	G	7.137e-101	1.407	0.93903	0	1.471	0.8304
cg00295744	1	151689985	N	rs1196467	1	151710038	C	1.125e-12	-0.114	0.10319	7.881e-19	-0.1566	0.05597
cg00296018	5	141205206	Y	rs11950307	5	141212082	C	1.958e-10	-0.077	0.08292	7.563e-13	-0.08771	0.03699
cg00296182	10	8090162	Y	rs2275806	10	8095340	A	9.441e-27	0.196	0.25703	9.153e-42	0.1972	0.1258
cg00296348	10	134721479	N	rs4880288	10	134736076	T	1.098e-16	0.102	0.14285	3.312e-14	0.1004	0.04132
cg00297362	15	38750358	Y	rs59569884	15	38784482	C	1.044e-32	0.202	0.28561	1.425e-67	0.533	0.1985
cg00297432	1	6484784	N	rs113174461	1	6483705	A	1.164e-13	-0.086	0.10293	7.58e-09	-0.04973	0.02418
cg00297950	1	110282525	Y	rs1332018	1	110282972	T	1.009e-62	-0.603	0.57014	4.73e-100	-0.5938	0.2815
cg00299105	11	113243817	N	rs73572791	11	113187949	A	4.622e-17	-0.102	0.14079	5.993e-09	-0.1225	0.02451
cg00299286	5	180478185	N	rs4078420	5	180471823	G	3.86e-91	0.755	0.80051	1.159e-314	0.7481	0.6517
cg00299736	11	60869969	N	rs11230566	11	60780007	G	1.67e-18	0.1	0.16173	7.453e-27	0.1179	0.08096
cg00299820	1	11943154	N	rs12724129	1	11957639	C	1.222e-17	-0.081	0.14043	7.25e-22	-0.08392	0.06549
cg00300046	1	2084595	N	rs424079	1	2071340	A	3.672e-24	-0.162	0.20532	1.263e-17	-0.1342	0.05217
cg00300298	20	30308956	Y	rs77028352	20	30254548	G	2.484e-17	0.105	0.15308	4.553e-09	0.08813	0.02489
cg00300303	1	1067223	N	rs10907182	1	1066403	C	1.509e-07	0.051	0.05401	2.589e-13	0.08019	0.03848
cg00300627	9	132646360	Y	rs75729426	9	132644421	C	2.167e-20	0.233	0.14986	1.106e-08	0.2365	0.02366
cg00300637	5	319433	N	rs6881576	5	296219	A	6.168e-21	-0.096	0.15867	5.792e-18	-0.1371	0.05324
cg00300879	1	26503847	N	rs2802344	1	26501149	T	2.999e-64	-0.276	0.59514	2.254e-107	-0.321	0.2991
cg00300969	20	31366486	N	rs6141814	20	31368960	C	1.36e-20	-0.058	0.17348	3.46e-30	-0.07396	0.09116
cg00301159	3	157260788	N	rs58855886	3	157347027	T	2.54e-23	-0.111	0.2052	4.168e-20	-0.1035	0.05998
cg00301762	7	1714056	Y	rs4073785	7	1714448	G	3.835e-35	0.198	0.31228	6.032e-83	0.301	0.2389
cg00302081	9	115875112	Y	rs2039221	9	115874261	C	2.125e-39	0.292	0.37349	7.416e-50	0.2614	0.1493
cg00303026	3	65601500	Y	rs79390719	3	65592887	G	5.787e-55	0.709	0.45507	3.748e-51	0.9711	0.153
cg00303541	3	51741280	N	rs4687569	3	51432895	C	6.292e-21	0.154	0.17648	3.476e-23	0.1821	0.0696
cg00303876	5	177630081	N	rs7705559	5	177647071	C	3.808e-15	0.049	0.12059	3.162e-13	0.06642	0.0382
cg00304423	22	22875030	Y	rs362044	22	22874320	A	7.928e-18	0.076	0.1496	5.083e-07	0.05953	0.01834
cg00304695	16	84733199	Y	rs4783053	16	84733197	C	1.912e-55	0.287	0.53555	1.428e-24	0.1408	0.07391
cg00305947	18	13822384	N	rs58343140	18	13816477	T	1.136e-31	0.196	0.26692	2.756e-22	0.2014	0.0668
cg00306063	9	92289643	N	rs67432085	9	92286757	G	6.944e-32	0.127	0.28356	1.314e-75	0.1468	0.2199
cg00306249	3	184017680	N	rs3792302	3	184047930	A	2.176e-11	-0.092	0.09238	3.808e-07	-0.09574	0.01874
cg00306951	2	221831539	Y	rs11888367	2	221831553	G	1.548e-27	-0.124	0.21835	4.655e-16	-0.1111	0.04721
cg00307254	3	126706825	Y	rs6764158	3	126709202	C	5.079e-51	-0.293	0.48198	2.726e-80	-0.3238	0.2321
cg00308185	1	92414910	N	rs10783084	1	92483815	G	1.936e-25	-0.091	0.21655	1.869e-20	-0.1018	0.06107
cg00308631	20	3149249	Y	rs7260785	20	3165057	T	1.594e-24	-0.081	0.19096	1.543e-32	-0.1079	0.0983
cg00308665	13	47469654	Y	rs2770292	13	47435106	C	8.373e-10	-0.075	0.07315	6.287e-15	-0.1043	0.04362
cg00308841	5	90790737	N	rs332531	5	90790451	G	1.038e-13	-0.088	0.11634	1.703e-11	-0.1161	0.03267
cg00309945	1	22148926	N	rs1049644	1	22149183	G	8.431e-11	-0.06	0.0809	1.187e-24	-0.08401	0.07416
cg00310201	2	98351994	Y	rs13005315	2	98346461	A	1.511e-59	-0.137	0.51444	1.232e-64	-0.1884	0.1905
cg00310410	2	105852798	N	rs2053241	2	105842228	G	3.123e-20	0.169	0.17983	1.102e-33	0.1899	0.1018
cg00310412	15	74724918	N	rs8026319	15	74682051	C	9.894e-11	-0.042	0.07794	7.517e-22	-0.07047	0.06544
cg00310523	12	86230176	N	rs11117053	12	86231051	A	2.516e-80	-0.54	0.72541	3.471e-206	-0.5794	0.4977
cg00311984	8	145051668	N	rs1134027	8	145051414	G	3.34e-36	-0.099	0.36182	4.257e-28	-0.08929	0.08477
cg00312125	4	84030111	Y	rs11934937	4	84028524	C	1.942e-45	0.187	0.4011	1.127e-28	0.1585	0.08654
cg00312508	10	85322997	Y	rs77317496	10	85320522	A	4.595e-08	-0.119	0.06282	7.973e-12	-0.1662	0.03372
cg00312553	5	157098553	N	rs6880381	5	157095798	A	4.313e-32	0.1	0.26543	4.898e-53	0.1856	0.1583
cg00313865	21	47824075	N	rs117303630	21	47937131	C	6.841e-38	0.301	0.31924	2.436e-31	0.2474	0.09467
cg00313914	1	201618901	N	rs28580613	1	201624838	T	4.688e-16	0.209	0.1248	2.249e-75	0.3565	0.2193
cg00313981	1	228595062	N	rs143398568	1	228578135	G	7.803e-30	-0.351	0.19992	2.872e-19	-0.3268	0.05735
cg00314003	11	126873943	N	rs611849	11	126883409	C	8.999e-46	-0.229	0.44115	2.525e-67	-0.2545	0.1978
cg00314115	2	121280002	N	rs115623144	2	121280121	C	1.609e-20	0.253	0.17827	7.59e-24	0.305	0.07166
cg00315619	16	85928644	Y	rs391855	16	85928621	A	8.183e-20	-0.059	0.15291	2.135e-16	-0.08537	0.04828
cg00316080	3	124866646	N	rs2176444	3	124867838	G	1.951e-35	-0.148	0.30487	6.017e-20	-0.1417	0.05948
cg00316312	10	134916087	Y	rs7918862	10	134916121	A	6.692e-18	-0.085	0.15443	1.011e-08	-0.0502	0.02378
cg00316800	2	10406539	Y	rs6746721	2	10406577	A	1.067e-41	-0.204	0.35143	4.424e-51	-0.2247	0.1527
cg00316803	15	76480434	N	rs2456049	15	76480427	C	2.745e-29	-0.126	0.25033	3.455e-31	-0.1306	0.09421
cg00316875	18	12912338	N	rs8094285	18	12911504	C	2.802e-61	-0.23	0.505	2.089e-62	-0.2519	0.1844
cg00317577	15	83239908	N	rs10468217	15	83248079	T	3.519e-16	-0.072	0.12703	1.011e-26	-0.09261	0.08055
cg00317879	11	68920611	Y	rs3829241	11	68855363	G	1.358e-26	0.194	0.23603	9.914e-28	0.1511	0.08365
cg00318166	4	190230730	Y	rs11944791	4	190231677	T	6.939e-92	1.797	0.90152	0	1.809	0.7797
cg00318347	8	25812500	N	rs9314316	8	25812543	C	4.651e-15	-0.129	0.13093	4.881e-24	-0.1735	0.07225
cg00318621	2	106887213	Y	rs17032699	2	106886471	A	1.41e-50	0.201	0.48156	1.526e-135	0.2795	0.3626
cg00318631	1	247803166	N	rs869413	1	247754325	T	4.954e-16	-0.154	0.1307	6.085e-19	-0.1699	0.05632
cg00319026	16	89122501	N	rs7186136	16	89122739	T	5.416e-38	-0.122	0.34433	3.644e-25	-0.1391	0.07574
cg00319223	8	2012508	Y	rs1078936	8	2011023	A	2.779e-53	-0.197	0.46676	2.527e-88	-0.2256	0.2526
cg00319655	4	79473327	N	rs17003337	4	79466894	C	1.243e-52	0.248	0.45764	2.215e-42	0.198	0.1276
cg00319686	15	66680551	Y	rs11853747	15	66612461	C	7.26e-82	0.571	0.75924	5.467e-184	0.6443	0.4586
cg00319692	8	87111119	N	rs16876450	8	87058695	A	4.131e-19	0.056	0.14986	3.222e-07	0.04958	0.01897
cg00319912	19	39441002	Y	rs10410544	19	39385532	C	1.683e-21	-0.068	0.18209	1.401e-08	-0.04919	0.02333
cg00320035	9	14322108	N	rs10961479	9	14332760	C	4.925e-11	0.134	0.08386	5.387e-12	0.169	0.03427
cg00320597	8	1339461	N	rs11136387	8	1339489	G	3.626e-25	0.122	0.20619	1.782e-27	0.1366	0.08287
cg00320608	2	29116256	N	rs4533438	2	29112143	T	6.959e-15	0.096	0.10739	5.536e-07	0.1076	0.01822
cg00320980	10	134839587	Y	rs12220781	10	134832782	G	9.767e-14	-0.067	0.10864	8.43e-22	-0.06766	0.06529
cg00321850	1	175162397	N	rs3766686	1	175155978	G	6.767e-73	-0.414	0.60197	4.386e-260	-0.5125	0.5812
cg00322261	11	82115128	N	rs10751068	11	82109365	T	6.974e-64	1.579	0.64794	1.105e-136	1.945	0.365
cg00322698	6	41069048	Y	rs72856259	6	41068500	G	1.411e-72	0.544	0.64331	1.644e-81	0.5632	0.2352
cg00323915	7	150264987	N	rs7785909	7	150222230	A	5.384e-20	-0.156	0.16742	4.756e-36	-0.1505	0.1089
cg00323916	22	38057185	N	rs949439	22	38052291	A	1.441e-26	0.052	0.23145	4.954e-18	0.05064	0.05345
cg00324725	16	56581212	Y	rs74581324	16	56581222	C	1.367e-21	0.069	0.1758	3.878e-14	0.08334	0.0411
cg00324827	4	86936356	N	rs1201	4	86936468	A	3.903e-46	0.207	0.40462	2.524e-44	0.2575	0.1333
cg00324979	16	89152443	Y	rs8057674	16	89149593	T	3.881e-68	-1.017	0.61751	5.746e-237	-1.367	0.5473
cg00325113	20	44097716	N	rs973446	20	44094375	C	1.609e-30	0.154	0.26023	5.594e-07	0.09368	0.0182
cg00325125	11	58736081	N	rs480196	11	58701011	G	4.861e-18	0.167	0.15814	2.221e-15	0.158	0.04505
cg00325661	8	49890786	Y	rs11786103	8	49904077	A	3.006e-63	-0.196	0.54158	8.289e-113	-0.3443	0.3118
cg00325917	1	169671116	Y	rs964555	1	169671088	A	1.769e-76	1.001	0.61369	3.857e-191	1.11	0.4715
cg00326161	6	74710701	N	rs10455098	6	74636995	A	1.1e-11	-0.059	0.09625	5.782e-11	-0.07667	0.03097
cg00326231	22	19278249	N	rs8143071	22	19277809	G	9.399e-16	-0.165	0.12957	1.687e-11	-0.1612	0.03268
cg00326251	8	23262648	N	rs73226439	8	23278437	A	2.323e-13	0.049	0.10588	9.575e-12	0.06398	0.03347
cg00326259	5	31855477	N	rs4867390	5	31856461	T	1.438e-37	-0.098	0.3636	3.533e-35	-0.1103	0.1062
cg00326464	6	10404084	N	rs79469538	6	10398982	A	3.536e-17	0.142	0.13782	3.792e-10	0.1421	0.02835
cg00326788	6	32934046	Y	rs16871226	6	32915851	A	1.044e-64	2.267	1.04032	0	3.15	0.7435
cg00326902	6	117747649	N	rs4946258	6	117803538	C	2.736e-16	-0.083	0.12297	7.846e-25	-0.1177	0.07471
cg00327772	14	75535155	Y	rs72736204	14	75535153	G	6.12e-24	0.22	0.17372	6.669e-15	0.2192	0.04354
cg00327796	3	23032191	Y	rs680110	3	23032225	G	9.483e-28	0.103	0.24306	2.043e-68	0.3083	0.2008
cg00328227	1	109204325	N	rs6668098	1	109078475	G	8.102e-12	-0.094	0.09202	7.34e-07	-0.1014	0.01783
cg00328724	1	41444812	N	rs12403975	1	41421510	G	2.025e-13	0.124	0.10251	3.466e-07	0.1282	0.01887
cg00328870	1	31245455	N	rs12733684	1	31249049	A	6.382e-11	-0.039	0.08095	4.228e-10	-0.04816	0.0282
cg00328900	5	82769097	Y	rs35194537	5	82770923	C	7.052e-11	-0.03	0.08066	2.642e-12	-0.06691	0.03525
cg00328916	6	37682596	Y	rs149771331	6	37698139	T	4.495e-53	1.865	0.85872	5.493e-82	2.604	0.2365
cg00328921	5	1931058	Y	rs11949902	5	1931060	G	2.211e-22	0.227	0.19577	3.556e-86	0.5133	0.2472
cg00328935	8	142517474	Y	rs876837	8	142519814	C	2.231e-11	0.327	0.083	5.829e-24	0.4442	0.07201
cg00329441	5	178667879	Y	rs467604	5	178667984	T	6.481e-27	0.093	0.24036	7.582e-29	0.1231	0.08707
cg00330059	4	183637135	N	rs17267298	4	183730650	T	7.09e-15	0.121	0.12218	3.318e-23	0.1378	0.06967
cg00330370	1	156630119	N	rs4661210	1	156634639	A	5.481e-20	0.132	0.17857	4.698e-17	0.1071	0.05036
cg00330929	19	2282010	Y	rs56054943	19	2279190	A	5.204e-18	0.109	0.16249	3.366e-11	0.1006	0.03172
cg00330953	6	31733810	Y	rs693906	6	31835164	G	9.501e-40	0.226	0.36158	4.651e-42	0.1884	0.1267
cg00331027	5	80521615	N	rs34378267	5	80525376	T	1.801e-52	-0.334	0.4922	2.428e-34	-0.3172	0.1037
cg00332305	6	155410709	Y	rs12207246	6	155410710	G	2.764e-57	1.094	0.6004	3.162e-322	1.936	0.6604
cg00333483	17	79504180	N	rs74548136	17	79522023	A	7.683e-16	-0.15	0.12727	2.734e-19	-0.1737	0.05741
cg00333679	6	33943783	N	rs148995261	6	34029580	G	2.185e-13	0.136	0.09781	5.717e-10	0.2028	0.02778
cg00333843	16	79627884	Y	rs30413	16	79628802	G	2.027e-12	0.095	0.09901	1.647e-08	0.1037	0.0231
cg00333946	15	99975310	Y	rs7181588	15	99975524	A	1.357e-35	0.17	0.29059	4.251e-41	0.1563	0.1238
cg00334056	6	33755658	N	rs756137	6	33755890	T	5.677e-69	0.278	0.62858	3.92e-99	0.2691	0.2793
cg00335286	18	13916355	N	rs1941090	18	13915147	T	2.388e-14	0.069	0.10702	6.745e-27	0.1365	0.08109
cg00335591	7	1596260	Y	rs73042784	7	1584078	T	4.234e-44	-0.216	0.37921	1.607e-49	-0.265	0.1483
cg00335715	5	90575459	N	rs6859170	5	90572921	A	8.421e-37	-0.517	0.32973	5.836e-55	-0.5562	0.1637
cg00335802	18	10791505	N	rs12454096	18	10790991	C	3.798e-62	0.228	0.58899	2.562e-60	0.2172	0.1787
cg00335892	22	21213899	N	rs79361799	22	21205921	C	2.472e-58	0.15	0.53188	2.536e-79	0.1772	0.2296
cg00336028	19	40366607	N	rs28380713	19	40417150	G	4.937e-14	0.17	0.11084	3.709e-15	0.1776	0.04435
cg00337181	6	28548673	Y	rs139582054	6	28534833	C	2.52e-42	1.086	0.92675	3.29e-260	1.542	0.5814
cg00337187	6	3054716	Y	rs145169498	6	3024368	G	1.838e-12	-0.306	0.08394	7.492e-23	-0.4613	0.06856
cg00338002	1	28198813	N	rs1000431	1	28225114	C	1.087e-21	-0.079	0.18127	1.362e-35	-0.1131	0.1075
cg00338735	4	53728038	Y	rs76606067	4	53728221	G	5.53e-46	-0.307	0.38937	3.561e-53	-0.327	0.1587
cg00339415	9	136085771	N	rs6597610	9	136091096	A	5.279e-36	0.153	0.33713	5.843e-36	0.1587	0.1086
cg00339441	10	112431849	N	rs10885010	10	112428429	A	3.069e-44	-0.127	0.39711	2.719e-40	-0.1082	0.1215
cg00339695	16	24857497	N	rs12920774	16	24830750	T	2.011e-61	-0.319	0.53806	1.022e-71	-0.2845	0.2096
cg00339913	8	22085227	N	rs10100426	8	22085260	T	3.218e-20	-0.095	0.1656	2.709e-18	-0.09523	0.05428
cg00340052	2	236812921	Y	rs61623133	2	236812941	A	3.114e-23	-0.192	0.21089	1.546e-29	-0.282	0.08918
cg00340326	3	127988088	N	rs12637873	3	127953969	G	6.873e-28	-0.051	0.22697	4.636e-18	-0.04833	0.05354
cg00341060	1	8377787	Y	rs1466654	1	8375913	T	1.537e-12	0.095	0.09386	1.547e-11	0.1412	0.0328
cg00341297	1	15515211	N	rs7514839	1	15533050	C	3.257e-22	-0.076	0.18145	2.969e-28	-0.09246	0.08525
cg00343092	22	43547974	N	rs138910	22	43550055	C	2.607e-36	0.242	0.31524	8.204e-17	0.1835	0.0496
cg00343127	12	129299088	Y	rs10744390	12	129299980	C	1.94e-16	0.11	0.12623	3.051e-12	0.1369	0.03506
cg00343414	11	109292465	N	rs2186673	11	109285519	G	7.934e-12	-0.091	0.08841	7.932e-07	-0.08676	0.01772
cg00343839	17	5403516	Y	rs1805460	17	5389114	T	6.674e-17	-0.536	0.12445	1.297e-17	-0.4895	0.05213
cg00343986	7	65444356	N	rs1880556	7	65432544	C	2.29e-33	0.144	0.30183	6.099e-63	0.1687	0.1859
cg00344577	17	79504745	N	rs74548136	17	79522023	A	5.359e-15	-0.079	0.11965	1.578e-15	-0.0809	0.04553
cg00344801	22	46685728	Y	rs9615934	22	46682310	C	6.691e-17	-0.121	0.13728	5.285e-25	-0.1544	0.07524
cg00345083	1	4725584	Y	rs7517857	1	4725585	G	7.184e-100	1.426	0.84078	0	1.43	0.8328
cg00345522	2	51260399	Y	rs35109676	2	51269630	G	2.615e-28	0.179	0.23624	1.078e-16	0.178	0.04922
cg00345862	13	53313845	N	rs4885947	13	53309144	A	9.098e-24	-0.13	0.22625	8.538e-08	-0.08386	0.02081
cg00346376	5	1110089	Y	rs60833263	5	1100831	A	3.896e-21	0.062	0.17866	1.032e-16	0.06221	0.04928
cg00346985	1	46940516	N	rs11211286	1	46939273	G	7.301e-25	0.115	0.20959	6.28e-16	0.1307	0.0468
cg00347775	22	43829831	N	rs9306377	22	43825439	G	9.047e-23	-0.119	0.18366	1.516e-11	-0.1033	0.03283
cg00347798	3	45077649	N	rs7633604	3	45047631	G	1.033e-44	-0.37	0.36866	9.895e-66	-0.3234	0.1935
cg00347863	7	94220697	N	rs2374735	7	94141226	G	1.171e-62	0.226	0.54839	2.037e-93	0.2636	0.2653
cg00348031	18	77236278	Y	rs893896	18	77236511	G	2.145e-54	1.107	0.46082	1.358e-187	1.033	0.4652
cg00348467	17	43222121	N	rs71373536	17	43221808	G	7.047e-19	-0.103	0.15146	1.905e-31	-0.1497	0.09499
cg00348763	19	40696613	N	rs1129156	19	40719076	C	4.318e-17	0.145	0.13881	1.358e-25	0.195	0.07707
cg00348858	16	28858442	N	rs62037363	16	28865042	T	2.408e-15	0.058	0.13259	9.539e-07	0.0493	0.01746
cg00348900	16	57562452	Y	rs8045906	16	57562423	T	5.236e-40	-0.303	0.33645	2.775e-59	-0.3195	0.1758
cg00349061	1	26371865	Y	rs6686190	1	26372144	G	1.301e-30	-0.192	0.26898	3.495e-39	-0.2926	0.1182
cg00349404	10	106100036	N	rs10491045	10	106033903	T	1.94e-38	-0.371	0.32819	5.342e-66	-0.4226	0.1942
cg00349542	21	43546493	Y	rs111996953	21	43546509	G	1.051e-26	-0.116	0.22271	4.1e-20	-0.1249	0.06
cg00350199	11	67418213	N	rs2252577	11	67418037	C	2.702e-61	0.386	0.53316	6.797e-139	0.442	0.3697
cg00350304	16	85409269	N	rs1385038	16	85409035	A	4.724e-09	0.037	0.06736	6.149e-16	0.06087	0.04682
cg00350371	20	2633324	Y	rs6132905	20	2647040	A	2.122e-07	0.054	0.04499	2.171e-13	0.0686	0.03872
cg00350615	6	33141152	N	rs970902	6	33141389	T	4.033e-28	0.063	0.24274	1.35e-25	0.06576	0.07708
cg00351047	19	15234963	N	rs6512016	19	15245384	G	7.354e-12	0.048	0.09623	1.459e-18	0.06371	0.05512
cg00351119	6	143836747	Y	rs13197626	6	143837161	G	8.879e-12	-0.06	0.08215	5.939e-07	-0.04548	0.01812
cg00352468	2	10687659	Y	rs7585934	2	10684640	C	1.063e-80	-0.726	0.69651	4.689e-150	-0.663	0.393
cg00354437	16	87133690	N	rs28513488	16	87151916	G	3.54e-13	0.065	0.11187	1.001e-09	0.08149	0.027
cg00354641	6	30071503	N	rs114256877	6	30073195	C	1.88e-33	0.183	0.29791	2.715e-27	0.1711	0.0823
cg00355457	11	21498303	Y	rs10833536	11	21476830	A	1.544e-21	0.106	0.15734	9.142e-10	0.1188	0.02713
cg00355613	6	32064956	N	rs6910310	6	32604221	A	2.126e-11	0.087	0.08704	3.561e-24	0.1423	0.07268
cg00355656	1	229692519	N	rs12117468	1	229671361	G	7.01e-54	0.192	0.4881	1.041e-98	0.2373	0.2783
cg00355784	16	15712868	Y	rs140190656	16	15712869	G	1.139e-24	1.338	1.16609	1.025e-318	2.797	0.6564
cg00355829	3	128326679	N	rs2811487	3	128331879	G	3.542e-10	-0.044	0.08091	4.051e-21	-0.06377	0.06315
cg00356361	18	77286260	Y	rs3826572	18	77277474	A	1.697e-07	-0.04	0.06066	3.326e-13	-0.07315	0.03813
cg00356499	4	3516065	N	rs1794417	4	3523025	G	8.634e-54	-0.316	0.45197	2.209e-99	-0.3034	0.2799
cg00356999	2	234119529	Y	rs78765795	2	234120043	G	1.36e-13	0.115	0.0913	2.196e-15	0.1572	0.04507
cg00357273	6	31138611	Y	rs140649857	6	31144637	G	3.311e-49	0.194	0.43873	1.876e-62	0.2043	0.1845
cg00358456	2	135206337	N	rs2230908	2	135206340	C	2.313e-23	-0.126	0.18528	5.494e-22	-0.1291	0.06587
cg00358936	1	204165603	N	rs11571080	1	204131631	T	6.626e-23	0.078	0.18262	3.53e-22	0.1006	0.06647
cg00359010	6	29635692	N	rs114846040	6	29653377	T	9.374e-16	-0.098	0.14235	1.877e-12	-0.08526	0.03573
cg00359181	2	38893519	N	rs6761563	2	38891406	A	2.904e-30	0.172	0.25336	4.08e-32	0.2261	0.09702
cg00359604	21	38935977	N	rs112889436	21	38956928	T	1.272e-13	-0.086	0.09682	5.623e-11	-0.09835	0.03101
cg00359661	6	7725787	N	rs34816694	6	7699551	G	1.387e-18	-0.081	0.14084	1.235e-18	-0.1023	0.05535
cg00360474	6	37504404	Y	rs1757183	6	37484790	C	2.861e-31	-0.115	0.25793	3.145e-15	-0.06338	0.04457
cg00361380	15	62145960	Y	rs12907567	15	62214607	C	5.526e-08	0.121	0.05372	3.777e-13	0.2663	0.03795
cg00361562	2	198649771	N	rs115171667	2	198259351	C	3.185e-39	1.031	0.36584	2.808e-33	0.9771	0.1005
cg00361695	22	50699354	Y	rs3817818	22	50699331	G	2.32e-25	0.086	0.2168	3.021e-23	0.07884	0.06979
cg00362285	1	236444212	N	rs1749553	1	236441037	G	1.759e-18	-0.082	0.15467	3.67e-10	-0.07828	0.0284
cg00362322	16	88704230	N	rs3180279	16	88710833	G	4.145e-20	0.126	0.17016	1.753e-12	0.1024	0.03582
cg00363750	19	51017311	N	rs35017973	19	51017377	G	1.133e-52	0.261	0.49543	4.387e-59	0.2544	0.1757
cg00364051	6	33647861	N	rs111990331	6	33647936	C	1.45e-09	-0.093	0.06889	6.203e-16	-0.1133	0.04681
cg00364287	12	121570752	N	rs4077055	12	121554423	G	6.098e-07	-0.185	0.05021	1.736e-16	-0.3558	0.04857
cg00364445	19	15198451	Y	rs143026480	19	15202427	G	1.128e-16	0.112	0.12891	9.226e-13	0.1176	0.03671
cg00364956	17	33777219	N	rs1849733	17	33749919	C	1.182e-15	0.117	0.12639	1.836e-18	0.1348	0.05481
cg00365680	7	42972339	N	rs11760760	7	42972865	G	3.216e-07	-0.119	0.04188	1.589e-56	-0.393	0.1681
cg00366252	16	85436841	Y	rs10163269	16	85436589	A	1.861e-09	-0.048	0.07186	2.701e-11	-0.07037	0.03203
cg00366603	6	32186049	Y	rs149050148	6	32184066	G	1.043e-105	1.453	0.91604	0	1.457	0.8584
cg00366917	18	74845154	N	rs1667901	18	74849345	C	2.454e-42	-0.25	0.34915	1.665e-68	-0.2164	0.201
cg00367615	13	31480979	N	rs71436423	13	31480720	G	1.611e-72	-0.916	0.64187	2.051e-137	-0.8227	0.3666
cg00367962	2	240508665	N	rs877508	2	240508458	G	3.1e-64	0.662	0.58373	5.473e-47	0.5893	0.141
cg00368022	5	31532653	Y	rs13169883	5	31533691	G	2.388e-07	-0.053	0.04697	1.351e-12	-0.06833	0.03619
cg00368059	10	106034747	N	rs568526	10	106033439	T	6.154e-13	-0.033	0.08382	8.236e-12	-0.04223	0.03368
cg00368604	10	131126358	N	rs6482730	10	131121691	A	4.183e-26	-0.097	0.23694	2.823e-18	-0.1171	0.05422
cg00368636	7	64734674	N	rs11764327	7	64757311	C	1.513e-19	0.137	0.16192	3.136e-07	0.1057	0.01901
cg00369056	16	16963007	Y	rs145501125	16	17019758	C	3.48e-60	0.887	0.52981	2.223e-87	0.8203	0.2502
cg00369194	7	157950511	Y	rs2335485	7	157949979	A	2.108e-33	0.16	0.30035	2.1e-31	0.1619	0.09486
cg00369241	11	299588	Y	rs7111803	11	300364	C	1.307e-38	-0.362	0.32507	1.53e-39	-0.3615	0.1192
cg00369443	7	157918647	N	rs114441043	7	157896560	A	7.681e-12	0.253	0.09547	1.409e-17	0.266	0.05202
cg00369640	2	196933685	N	rs2139389	2	196938364	C	2.944e-57	-0.183	0.49621	6.593e-84	-0.1801	0.2414
cg00369909	22	42060908	Y	rs4239895	22	42198093	C	3.297e-37	-0.11	0.32988	3.27e-18	-0.08674	0.05402
cg00370047	11	1481436	Y	rs7932863	11	1412848	G	7.552e-09	-0.058	0.06556	2.466e-16	-0.08442	0.04808
cg00370123	7	1113014	Y	rs73265370	7	1211536	G	2.807e-16	-0.215	0.13779	3.063e-16	-0.1852	0.04778
cg00371134	1	77912654	N	rs17100570	1	77912719	T	9.543e-23	0.27	0.20533	7.465e-34	0.2677	0.1023
cg00371593	17	79801407	N	rs2070871	17	79805134	G	5.703e-17	-0.083	0.13877	2.299e-20	-0.07832	0.06079
cg00372249	4	185745711	N	rs34277324	4	185788253	C	2.564e-40	-0.278	0.35975	2.359e-49	-0.2492	0.1478
cg00375444	16	923658	N	rs4984949	16	905559	A	2.503e-24	-0.101	0.23016	3.414e-50	-0.1137	0.1502
cg00375457	11	5617273	N	rs58023584	11	5617611	G	2.344e-21	-0.372	0.17824	8.317e-57	-0.4085	0.1689
cg00375581	21	47530767	N	rs2330397	21	47540186	C	1.811e-33	-0.092	0.30682	2.684e-34	-0.1104	0.1036
cg00375819	3	11033866	Y	rs2924145	3	11031209	C	2.491e-13	-0.096	0.11108	1.099e-09	-0.1323	0.02687
cg00376480	21	46892832	N	rs2236451	21	46876083	A	6.871e-19	0.081	0.15438	7.697e-13	0.0869	0.03697
cg00376553	7	100073281	N	rs67163493	7	100023838	C	1.405e-08	0.052	0.06265	3.434e-15	0.07859	0.04445
cg00376910	15	89765061	N	rs10451012	15	89769905	T	1.45e-28	0.095	0.24822	8.753e-22	0.09342	0.06523
cg00377344	10	43857301	Y	rs60789236	10	43861248	C	1.021e-26	-0.228	0.23007	1.093e-29	-0.2175	0.08964
cg00377358	20	61639277	N	rs2427462	20	61591049	C	1.544e-15	-0.145	0.12862	4.745e-15	-0.1113	0.04401
cg00377497	8	27167110	Y	rs7813625	8	27159459	T	4.375e-24	0.085	0.21237	2.422e-46	0.1189	0.1391
cg00377653	12	56882535	Y	rs7314242	12	56876372	C	4.476e-36	-0.208	0.31785	7.873e-34	-0.2086	0.1022
cg00377727	14	39573919	Y	rs55954707	14	39620035	C	1.181e-80	2.579	0.92641	0	3.676	0.7435
cg00378144	2	149895643	N	rs16826443	2	149925901	G	4.074e-12	0.034	0.08596	3.862e-17	0.06841	0.05063
cg00378158	22	34314305	N	rs5749693	22	34319286	T	6.816e-16	0.11	0.13972	5.594e-17	0.09278	0.05012
cg00378228	4	10122153	N	rs4697710	4	10122649	T	6.769e-19	-0.079	0.14827	4.903e-17	-0.08366	0.0503
cg00378292	9	141013537	N	rs2739257	9	141010457	A	5.827e-27	0.126	0.24234	2.932e-14	0.0908	0.04149
cg00378510	19	2291020	N	rs12978670	19	2358485	T	7.844e-34	-0.244	0.27234	2.128e-101	-0.2924	0.2848
cg00379420	4	90031681	N	rs6532113	4	90026122	T	1.143e-37	-0.275	0.35747	1.716e-25	-0.2462	0.07675
cg00380904	6	20468372	Y	rs62398904	6	20463964	A	7.203e-34	0.352	0.29238	8.121e-38	0.4527	0.1141
cg00382740	1	237168688	Y	rs72762194	1	237168688	C	2.668e-86	1.998	0.88688	1.877e-313	2.199	0.6502
cg00382930	16	87100229	N	rs17697391	16	87094121	T	1.54e-38	0.181	0.34892	4.257e-60	0.1991	0.1781
cg00383081	1	182362088	N	rs4652700	1	182337042	A	1.027e-27	0.12	0.22183	1.099e-20	0.1329	0.0618
cg00383167	18	77616694	N	rs62103233	18	77635572	A	4.28e-16	-0.121	0.13008	1.169e-23	-0.1535	0.07107
cg00383598	19	55790889	N	rs10403570	19	55772954	A	2.923e-55	0.32	0.4959	2.189e-82	0.2782	0.2375
cg00383763	1	202682124	N	rs4245698	1	202684857	A	1.137e-14	0.079	0.1161	1.624e-13	0.08985	0.03912
cg00384205	3	128713392	N	rs116430492	3	128601655	C	3.022e-16	0.364	0.15259	9.195e-29	0.4627	0.08681
cg00384537	17	39637963	Y	rs2011243	17	39636044	A	7.693e-44	0.219	0.37613	5.093e-47	0.2168	0.1411
cg00385164	4	110224087	Y	rs72892766	4	110224087	C	1.435e-41	0.189	0.40256	1.148e-24	0.1871	0.0742
cg00385441	20	43991402	N	rs2743439	20	43999636	C	2.05e-49	-0.259	0.44222	3.234e-36	-0.2441	0.1094
cg00386101	2	11621399	N	rs7601812	2	11627410	A	4.493e-61	-0.177	0.54607	9.63e-95	-0.189	0.2686
cg00386925	3	71380367	Y	rs4677603	3	71380337	A	7.768e-16	-0.107	0.11536	1.434e-13	-0.08806	0.03929
cg00387090	1	201615401	N	rs2142500	1	201627494	G	1.378e-12	-0.084	0.10066	2.318e-10	-0.0782	0.02904
cg00387115	12	115889598	N	rs1874894	12	115886306	C	2.019e-34	0.088	0.29476	5.497e-16	0.08781	0.04698
cg00387200	10	123442326	N	rs7086628	10	123442841	C	7.237e-30	0.096	0.25706	3.75e-21	0.09822	0.06326
cg00387357	4	3484049	N	rs1054661	4	3495941	T	1.616e-20	0.06	0.16128	6.634e-10	0.05016	0.02757
cg00387551	1	3011304	Y	rs2817170	1	3014035	G	7.3e-09	-0.041	0.06619	7.292e-13	-0.06006	0.03704
cg00388391	1	18459578	N	rs9726260	1	18459706	A	3.995e-29	0.089	0.24927	6.19e-12	0.06927	0.03407
cg00388660	10	47659088	Y	rs4409768	10	47668707	C	1.652e-34	0.103	0.29309	3.651e-28	0.1122	0.08498
cg00389619	4	183756254	N	rs17267298	4	183730650	T	2.504e-14	-0.11	0.11841	4.505e-19	-0.103	0.05673
cg00390484	22	20019695	N	rs2531708	22	20017445	T	7.456e-08	0.057	0.06038	8.936e-16	0.06858	0.04631
cg00390511	7	36701016	Y	rs11971903	7	36700992	G	6.574e-14	-0.095	0.10597	4.565e-16	-0.1037	0.04724
cg00390724	3	18484742	N	rs7618405	3	18250509	C	3.063e-07	0.073	0.05383	1.292e-13	0.1332	0.03944
cg00391247	12	31378024	Y	rs10843917	12	31375967	T	9.033e-27	-0.069	0.23334	4.125e-20	-0.06959	0.05999
cg00392155	2	225305951	Y	rs1642912	2	225301053	G	4.541e-39	0.296	0.34058	3.18e-82	0.3087	0.2371
cg00392196	19	1542897	Y	rs1875961	19	1537528	C	6.462e-20	0.129	0.15402	7.49e-21	0.1459	0.06232
cg00392832	3	121553985	N	rs9834471	3	121487172	G	2.077e-20	0.063	0.14467	7.63e-11	0.04243	0.03058
cg00393985	7	5271655	N	rs11761408	7	5268516	A	8.089e-44	-0.337	0.37614	2.359e-77	-0.3486	0.2244
cg00394101	12	8690666	Y	rs4551822	12	8690705	C	3.521e-38	0.155	0.31982	6.986e-72	0.2629	0.21
cg00395995	8	674959	N	rs73178879	8	675554	C	9.977e-42	0.157	0.35723	1.238e-60	0.1914	0.1795
cg00396865	9	139620597	N	rs7855405	9	139620267	G	1.403e-19	0.049	0.15968	1.018e-22	0.05587	0.06815
cg00397283	19	10444479	N	rs61198164	19	10445165	C	2.545e-07	-0.082	0.05329	4.895e-15	-0.1461	0.04396
cg00397635	1	53309162	N	rs10888754	1	53228751	C	1.258e-12	-0.07	0.09074	2.206e-11	-0.09033	0.03231
cg00397859	20	13768987	N	rs6074640	20	13770745	A	8.838e-36	-0.149	0.29722	8.833e-47	-0.1784	0.1404
cg00398048	4	178364342	N	rs12499096	4	178356930	A	1.163e-52	-0.162	0.49729	1.889e-94	-0.242	0.268
cg00398130	8	80525764	Y	rs1039045	8	80542375	C	4.619e-30	-0.222	0.27963	1.426e-16	-0.2252	0.04884
cg00398420	16	56681867	N	rs13331433	16	56679799	A	8.719e-53	-0.358	0.49044	9.241e-91	-0.3408	0.2587
cg00398500	4	10041776	N	rs13102085	4	10065886	T	1.787e-18	-0.071	0.14857	1.426e-11	-0.06508	0.03291
cg00399483	18	49868378	N	rs7242705	18	49867979	T	2.725e-29	-0.094	0.24705	1.301e-16	-0.07996	0.04896
cg00399591	16	18802159	Y	rs78223457	16	18930933	A	4.75e-09	0.144	0.06737	9.614e-18	0.2928	0.05254
cg00400183	19	50194224	N	rs10415880	19	50189156	G	1.856e-09	-0.116	0.07326	4.23e-18	-0.1925	0.05367
cg00401463	10	133978450	Y	rs2814157	10	134011192	C	2.072e-07	-0.134	0.05819	8.41e-13	-0.1831	0.03684
cg00401665	7	77740624	Y	rs3807735	7	77740606	G	3.303e-88	0.83	0.69839	0	1.072	0.6667
cg00402352	11	134373160	N	rs10750570	11	134373081	C	4.818e-20	0.158	0.17233	9.085e-25	0.1854	0.07452
cg00403478	6	33040769	Y	rs115009697	6	33040596	A	1.657e-58	0.304	0.52269	1.019e-104	0.3509	0.2928
cg00403716	6	167789441	Y	rs12213619	6	167778498	T	4.973e-26	0.437	0.20304	1.88e-65	0.4378	0.1927
cg00403955	16	11680241	Y	rs12930096	16	11670758	C	7.347e-35	0.247	0.31414	2.095e-26	0.1714	0.07957
cg00404280	8	144631887	N	rs4874144	8	144608418	G	5.35e-59	0.294	0.51963	3.131e-190	0.4284	0.4699
cg00404394	1	27960150	N	rs112861813	1	27968952	A	4.964e-28	-0.123	0.22352	3.031e-49	-0.1844	0.1475
cg00404641	3	131080516	N	rs6787004	3	131077542	T	8.481e-47	-0.82	0.4411	1.074e-68	-0.9508	0.2015
cg00406010	8	2178551	Y	rs4876197	8	2177503	C	1.879e-29	0.186	0.25456	3.916e-19	0.1592	0.05692
cg00406023	11	120090023	N	rs61898282	11	120090861	C	3.536e-20	0.198	0.17312	6.278e-41	0.3862	0.1233
cg00406211	10	121077022	N	rs915394	10	121074239	A	9.51e-35	-0.19	0.30564	1.604e-30	-0.1987	0.09218
cg00406319	10	126851303	Y	rs1057234	10	126850793	C	5.031e-29	-0.209	0.24208	8.956e-52	-0.2934	0.1547
cg00406338	20	57267528	N	rs6123825	20	57274759	C	9.724e-29	-0.076	0.25747	1.399e-22	-0.07155	0.06772
cg00407245	19	55598874	Y	rs10406989	19	55600973	G	1.365e-55	0.328	0.4917	6.362e-107	0.3006	0.298
cg00407468	9	126692955	N	rs10818894	9	126695770	G	4.445e-17	-0.082	0.1411	1.173e-20	-0.1061	0.06171
cg00407546	10	8094860	N	rs1244181	10	8091377	G	1.21e-08	-0.11	0.06765	4.508e-15	-0.1579	0.04408
cg00407988	13	114282280	N	rs11619005	13	114283497	A	9.414e-13	-0.035	0.08689	3.684e-08	-0.03752	0.02198
cg00409356	5	1879525	N	rs11957344	5	1882952	C	3.481e-20	0.119	0.17064	3.132e-18	0.1256	0.05408
cg00409696	2	106646656	N	rs12712236	2	106652514	G	7.39e-10	0.138	0.07605	1.313e-12	0.1758	0.03622
cg00410034	22	32869991	Y	rs9609565	22	32867528	G	1.261e-39	-0.114	0.36013	9.703e-51	-0.1375	0.1518
cg00411097	7	1596050	N	rs1550008	7	1584481	C	2.35e-59	-0.178	0.51087	6.537e-99	-0.1696	0.2788
cg00411413	16	83171299	Y	rs113414360	16	83170076	G	5.201e-15	0.237	0.12877	1.091e-39	0.2783	0.1197
cg00412772	19	38794845	Y	rs4802326	19	38793227	C	6.462e-11	0.082	0.08456	2.847e-11	0.08435	0.03195
cg00412842	20	17511479	N	rs3790315	20	17630045	T	1.673e-18	0.083	0.15823	7.652e-12	0.09081	0.03378
cg00413030	7	158947138	Y	rs440328	7	158929243	A	2.252e-15	-0.313	0.11779	2.267e-26	-0.2614	0.07947
cg00414292	3	129694665	Y	rs5658	3	129694681	C	1.208e-14	-0.064	0.11185	4.209e-12	-0.07666	0.03461
cg00414835	10	48439452	N	rs1126827	10	48438734	T	3.774e-11	0.051	0.08305	1.143e-10	0.06927	0.03002
cg00415333	6	137493017	N	rs17175232	6	137510532	C	2.898e-31	0.392	0.24581	1.485e-26	0.3317	0.08003
cg00415782	6	168980554	Y	rs6455536	6	168976450	C	1.105e-13	0.061	0.10006	6.849e-19	0.08004	0.05616
cg00416243	6	143857467	Y	rs9496656	6	143858750	C	2.912e-44	0.135	0.3922	3.294e-38	0.1165	0.1153
cg00416386	2	75149526	Y	rs12366	2	75185856	G	2.447e-24	0.071	0.197	5.828e-07	0.04521	0.01815
cg00416400	13	112611355	N	rs942033	13	112606790	T	1.534e-13	0.087	0.1085	4.712e-13	0.1214	0.03765
cg00417151	20	17598356	N	rs6080761	20	17629162	G	4.562e-24	0.067	0.21803	4.603e-31	0.06917	0.09383
cg00418068	1	33895505	N	rs149266061	1	33771312	C	5.37e-33	0.36	0.26392	9.759e-62	0.4897	0.1826
cg00418071	1	86073001	Y	rs17398091	1	86072996	G	1.06e-36	0.121	0.30928	5.29e-61	0.1436	0.1806
cg00418150	11	44327869	N	rs11037950	11	44330501	G	4.142e-14	0.037	0.11804	2.172e-08	0.03703	0.02272
cg00418943	1	3528682	Y	rs1539126	1	3528674	A	2.066e-28	0.112	0.25401	9.818e-52	0.1508	0.1546
cg00419117	1	228361641	N	rs10916277	1	228386374	C	9.685e-32	0.177	0.27453	3.593e-18	0.08955	0.05389
cg00419159	10	134623042	N	rs2767434	10	134622408	C	7.791e-11	-0.058	0.0813	4.771e-07	-0.06222	0.01842
cg00419186	19	48825265	Y	rs73047565	19	48834996	C	6.494e-51	0.21	0.52194	1.332e-52	0.2346	0.1571
cg00419604	2	45239247	N	rs767492	2	45221079	G	7.133e-43	0.189	0.3569	1.825e-39	0.1884	0.119
cg00419702	22	38485294	N	rs138683183	22	38508249	G	2.353e-26	-0.808	0.25409	6.168e-07	-0.5265	0.01807
cg00420450	8	22132641	N	rs4556088	8	22198981	A	3.645e-11	-0.107	0.08697	5.909e-07	-0.1005	0.01813
cg00420510	5	1089571	N	rs4975592	5	1097446	G	5.506e-11	0.037	0.07923	3.783e-13	0.06536	0.03795
cg00420922	2	101767891	Y	rs6730049	2	101751506	C	8.891e-10	-0.197	0.07934	5.373e-84	-0.6677	0.2416
cg00421032	4	22493281	Y	rs3937747	4	22493273	A	6.268e-59	0.176	0.51828	4.24e-38	0.1542	0.115
cg00421144	8	27336675	N	rs2565059	8	27336978	G	1.04e-52	0.205	0.46349	1.007e-74	0.2895	0.2175
cg00421693	5	118689293	N	rs73237292	5	118688520	A	4.526e-31	-0.16	0.26269	1.554e-16	-0.1442	0.04872
cg00421735	7	149559471	Y	rs3735330	7	149563738	T	2.166e-68	0.294	0.63596	1.202e-148	0.276	0.3901
cg00422566	10	133983911	N	rs75747848	10	133988288	C	1.727e-24	-0.167	0.21807	7.297e-20	-0.1722	0.05922
cg00422578	11	119968331	Y	rs10790366	11	119967769	G	1.131e-61	-0.2	0.52269	6.122e-110	-0.2021	0.3051
cg00422699	19	12759093	N	rs2303731	19	12772263	T	3.586e-18	-0.097	0.15607	8.083e-25	-0.09705	0.07467
cg00423039	1	156597679	N	rs78045875	1	156529535	T	8.287e-19	-0.248	0.13998	2.121e-20	-0.3705	0.0609
cg00423153	2	229046785	N	rs10184465	2	229079659	A	6.052e-21	0.207	0.17975	4.449e-10	0.1629	0.02813
cg00423364	11	850952	N	rs12422106	11	876624	T	9.001e-31	-0.145	0.2616	1.494e-11	-0.09747	0.03285
cg00423453	11	5372944	N	rs2647597	11	5375761	A	3.793e-25	-0.1	0.22651	2.64e-12	-0.09148	0.03526
cg00423487	19	4455957	N	rs243338	19	4403017	A	9.406e-13	0.031	0.09529	6.957e-10	0.03741	0.02751
cg00423675	9	138067680	Y	rs2382864	9	138067653	C	1.873e-30	-0.091	0.26066	3.048e-34	-0.1211	0.1034
cg00424152	2	232263126	Y	rs2290130	2	232263127	G	3.512e-98	1.153	0.86346	0	1.213	0.8394
cg00424169	13	31506837	N	rs2297395	13	31505899	C	4.272e-21	-0.132	0.18119	8.191e-21	-0.1006	0.0622
cg00424353	4	7300999	Y	rs13101869	4	7301119	C	1.776e-24	0.17	0.21368	2.197e-27	0.1754	0.08259
cg00424451	17	76338660	Y	rs4447485	17	76338687	C	2.131e-36	-0.17	0.32619	8.906e-63	-0.2085	0.1854
cg00424967	6	10163569	N	rs11755739	6	10172253	G	7.968e-17	-0.141	0.13778	1.143e-08	-0.1089	0.02361
cg00425431	15	90792223	N	rs34255732	15	90792940	C	1.039e-74	-0.399	0.63166	5.259e-157	-0.3957	0.4071
cg00425764	16	15949616	Y	rs169983	16	15996525	C	2.499e-07	0.053	0.05108	5.904e-13	0.09893	0.03733
cg00426968	19	47138284	N	rs12462989	19	47131622	C	1.236e-11	0.064	0.09001	2.143e-12	0.07588	0.03555
cg00428179	10	31322131	Y	rs78297075	10	31313004	G	3.77e-25	0.16	0.19555	2.932e-10	0.1807	0.02871
cg00428468	17	19957951	Y	rs191198466	17	20234505	G	8.123e-74	2.297	1.05088	1.526e-253	3.164	0.5719
cg00428568	11	18067256	Y	rs6486403	11	18067181	C	8.172e-28	-0.145	0.24816	1.523e-16	-0.13	0.04875
cg00428692	5	194530	N	rs2864967	5	192842	A	3.522e-45	0.122	0.37838	3.851e-58	0.193	0.1726
cg00429767	6	31468473	N	rs3828906	6	31464918	A	5.483e-58	0.337	0.52044	4.887e-114	0.2874	0.3146
cg00430080	11	134202533	N	rs548465	11	134196849	G	5.784e-27	-0.076	0.23903	2.462e-16	-0.06555	0.04809
cg00430613	17	406426	N	rs12450158	17	425483	G	1.58e-32	0.525	0.2673	1.164e-82	0.7913	0.2382
cg00430888	4	185926063	N	rs34277324	4	185788253	C	5.972e-38	0.351	0.33668	2.784e-47	0.3914	0.1419
cg00430895	18	13136340	N	rs67996007	18	13142682	G	1.945e-08	-0.097	0.06106	2.002e-11	-0.1405	0.03244
cg00431565	19	3369478	N	rs12975938	19	3373801	T	2.733e-19	-0.127	0.16798	8.855e-10	-0.07158	0.02719
cg00431813	7	1051703	N	rs12701432	7	1052453	C	9.178e-71	0.48	0.64521	2.105e-245	0.5372	0.56
cg00431894	4	189871012	Y	rs28595233	4	189869950	T	1.076e-78	-0.582	0.64453	4.772e-161	-0.5854	0.4151
cg00431968	8	92528313	N	rs843093	8	92528310	A	1.71e-24	0.112	0.19876	6.617e-09	0.1095	0.02437
cg00432049	6	150390894	N	rs113156940	6	150384330	C	2.032e-19	-0.088	0.17114	1.049e-18	-0.1073	0.05558
cg00432937	7	100879557	N	rs10241107	7	100883973	C	1.339e-09	-0.084	0.06763	2.806e-12	-0.09819	0.03517
cg00433861	18	67070170	N	rs12961463	18	67146140	G	5.591e-30	0.127	0.28694	1.871e-33	0.1523	0.1011
cg00433866	6	29623646	N	rs374317	6	29644040	C	1.263e-29	-0.161	0.2793	7.784e-25	-0.1737	0.07472
cg00433917	19	7915517	N	rs520802	19	7915451	C	6.503e-58	0.213	0.52667	3.834e-56	0.1773	0.167
cg00434535	7	9022554	Y	rs6962645	7	9022889	A	4.119e-24	-0.184	0.20706	6.998e-12	-0.1058	0.0339
cg00434573	19	2041960	N	rs12610177	19	2048281	G	1.288e-17	0.136	0.15108	6.852e-21	0.139	0.06244
cg00435063	7	157454207	N	rs2366650	7	157458419	T	7.406e-44	0.277	0.41459	2.929e-80	0.3105	0.232
cg00436254	2	127862614	N	rs10194375	2	127839781	C	4.886e-13	-0.038	0.10003	1.156e-16	-0.05194	0.04912
cg00439318	16	89601909	N	rs997212	16	89616039	A	1.384e-11	0.052	0.09007	4.013e-12	0.07612	0.03467
cg00439384	3	122785558	N	rs1867529	3	122785596	C	4.948e-23	-0.082	0.19917	1.146e-22	-0.08952	0.06799
cg00441434	8	26434054	Y	rs431217	8	26426579	G	9.7e-09	-0.06	0.06835	9.993e-12	-0.09841	0.03341
cg00441918	17	47113407	N	rs62078399	17	47078420	T	5.388e-48	0.339	0.41107	1.813e-20	0.3497	0.06111
cg00442205	2	10984512	Y	rs62120316	2	10986130	C	8.801e-68	0.528	0.57731	1.19e-132	0.6656	0.3563
cg00442258	20	18775549	N	rs859033	20	18769602	G	4.994e-17	0.058	0.14082	2.379e-10	0.06402	0.029
cg00442389	6	32160074	N	rs114484074	6	32171075	A	2.149e-38	0.19	0.34383	8.046e-45	0.169	0.1347
cg00443543	17	1645410	Y	rs1317708	17	1639965	G	7.825e-98	1.379	0.83887	0	1.445	0.8507
cg00443946	16	86370962	N	rs62051158	16	86373662	G	5.448e-77	0.457	0.6754	1.246e-219	0.62	0.52
cg00444059	16	31439672	N	rs2454909	16	31410948	C	7.052e-19	0.112	0.15583	1.337e-18	0.1413	0.05524
cg00444341	10	133928550	N	rs7897859	10	133915054	C	3.354e-42	0.151	0.37712	1.187e-52	0.2195	0.1572
cg00444360	11	88270612	N	rs4753502	11	88272478	C	2.769e-24	-0.135	0.20384	3.262e-32	-0.2362	0.09731
cg00445232	15	67460571	N	rs12439555	15	67445701	A	6.992e-15	0.144	0.12031	1.538e-17	0.1622	0.0519
cg00445318	21	46447884	Y	rs12627119	21	46453140	C	3.756e-32	0.119	0.26922	2.067e-41	0.1487	0.1248
cg00447817	11	70484490	Y	rs55678639	11	70316391	A	7.329e-19	0.147	0.1582	1.084e-24	0.1734	0.07428
cg00448191	8	41504890	N	rs716199	8	41515531	G	1.061e-12	0.048	0.10593	4.343e-15	0.0598	0.04413
cg00448720	13	24883014	N	rs74040673	13	24881767	T	4.847e-16	0.147	0.12057	2.16e-11	0.1496	0.03234
cg00449189	22	22011008	N	rs447001	22	22010918	C	6.246e-27	-0.077	0.21899	9.696e-36	-0.1362	0.1079
cg00449728	18	32561817	N	rs66707523	18	32572607	T	2.843e-14	-0.109	0.12081	2.153e-07	-0.111	0.01953
cg00449767	19	45737603	N	rs17356664	19	45740771	C	2.266e-11	-0.121	0.09242	4.263e-07	-0.1197	0.01858
cg00449930	16	69555896	Y	rs889400	16	69555876	T	1.444e-22	0.104	0.19011	2.538e-13	0.1167	0.0385
cg00450029	8	599525	Y	rs336417	8	585488	T	1.294e-54	0.506	0.43646	5.153e-84	0.4151	0.2417
cg00450312	2	74347435	N	rs3099824	2	74342567	A	5.607e-08	0.376	0.05747	1.572e-13	0.4172	0.03917
cg00451054	8	77913321	N	rs16939395	8	77912887	T	2.623e-55	-0.206	0.50062	4.145e-65	-0.2202	0.1918
cg00451105	13	29104082	N	rs4769605	13	29075655	T	9.269e-32	0.233	0.28097	1.22e-26	0.269	0.0803
cg00451194	16	69141250	N	rs7202333	16	68881495	T	7.831e-15	-0.061	0.11366	1.405e-12	-0.08094	0.03613
cg00452133	1	7308117	Y	rs4908606	1	7259321	C	4.389e-22	-0.112	0.18825	2.075e-36	-0.1489	0.1099
cg00452199	11	44088257	Y	rs2074038	11	44087989	G	1.951e-53	0.36	0.46013	9.587e-80	0.3564	0.2307
cg00452882	16	67687119	N	rs7191281	16	67655133	T	7.838e-52	0.862	0.44232	1.265e-113	0.7143	0.3137
cg00453258	10	105219172	Y	rs17711717	10	104498846	T	4.914e-61	0.66	0.66521	1.31e-78	0.5659	0.2277
cg00453374	7	27701825	Y	rs71539529	7	27647384	C	7.08e-58	-0.343	0.47339	3.841e-74	-0.3653	0.216
cg00455327	18	20714217	N	rs9962540	18	20718818	T	1.022e-15	0.078	0.13529	1.372e-10	0.07888	0.02977
cg00455386	7	140104086	Y	rs11773100	7	140083660	G	5.608e-18	0.109	0.14318	2.479e-19	0.1423	0.05755
cg00455402	19	21769736	Y	rs7260514	19	21790275	G	1.487e-49	-0.164	0.43872	1.585e-38	-0.1436	0.1162
cg00455535	11	92616319	N	rs10830888	11	91951447	C	4.016e-17	-0.207	0.14146	9.609e-26	-0.2135	0.07753
cg00456343	10	49348564	Y	rs7897122	10	49396141	A	3.047e-20	0.636	0.17071	1.5e-36	0.5063	0.1104
cg00456551	2	242547393	N	rs12617994	2	242520956	C	6.115e-32	-0.102	0.26666	1.615e-37	-0.1015	0.1132
cg00456672	15	62358751	N	rs12912208	15	62354570	T	3.931e-49	-0.137	0.43572	2.089e-28	-0.1411	0.08572
cg00456685	3	33340829	Y	rs141852420	3	33324889	C	6.461e-96	1.967	0.96458	0	2.108	0.6677
cg00458157	12	31946434	Y	rs6488009	12	31948892	T	7.047e-30	0.279	0.27522	8.861e-52	0.3369	0.1547
cg00458337	17	45972499	N	rs8079333	17	45972272	C	1.563e-73	0.268	0.63458	5.262e-128	0.3148	0.3461
cg00458890	13	27333986	Y	rs4537857	13	27292666	C	2.45e-17	-0.14	0.14122	3.124e-24	-0.2153	0.07285
cg00458949	1	23942134	Y	rs7545291	1	23939517	G	9.638e-10	0.033	0.07386	4.448e-12	0.05507	0.03453
cg00459119	16	12172834	Y	rs2292277	16	12172991	A	3.287e-10	0.084	0.07543	2.107e-46	0.1597	0.1393
cg00459509	12	128642467	Y	rs6486550	12	128641379	G	2.892e-75	1.484	0.72107	0	1.553	0.722
cg00459904	10	131682269	Y	rs2182556	10	131670785	A	1.902e-57	-0.344	0.51903	3.284e-105	-0.3015	0.2939
cg00460322	13	112980649	N	rs4243800	13	112981487	T	1.257e-13	0.047	0.10197	4.486e-08	0.06	0.02171
cg00460575	7	2921550	N	rs56097917	7	2919608	A	9.692e-17	-0.098	0.14141	6.614e-11	-0.09005	0.03078
cg00460789	16	88960261	Y	rs72813595	16	88956074	G	1.243e-51	0.299	0.45673	9.808e-137	0.4069	0.3651
cg00461022	5	16618052	N	rs35004	5	16617903	C	1.403e-37	-0.146	0.3448	3.099e-79	-0.1839	0.2293
cg00461236	16	86704016	Y	rs11866010	16	86704396	A	3.237e-16	-0.104	0.12965	8.522e-16	-0.1228	0.04638
cg00461685	8	74198210	N	rs4460365	8	74214295	C	2.313e-44	0.163	0.41227	2.449e-24	0.1163	0.07318
cg00461905	18	77315962	Y	rs427046	18	77315924	G	4.08e-16	0.257	0.11563	5.703e-09	0.2041	0.02458
cg00462362	19	55591148	N	rs1627029	19	55588411	G	3.551e-13	0.063	0.10138	1.04e-09	0.06607	0.02695
cg00462460	2	20212509	N	rs11694716	2	20207619	A	3.915e-09	-0.11	0.05576	6.766e-18	-0.2524	0.05302
cg00462971	3	194784405	Y	rs6780281	3	194784551	G	1.781e-75	-0.409	0.64716	1.13e-175	-0.4069	0.4432
cg00463859	1	23750101	N	rs946269	1	23769359	C	2.317e-27	0.114	0.25255	5.46e-07	0.06013	0.01824
cg00463982	16	1583984	N	rs8048206	16	1583634	T	6.429e-32	0.422	0.2682	3.203e-46	0.4224	0.1388
cg00464046	7	134854551	N	rs59667275	7	134854065	C	1.187e-30	-0.153	0.26281	9.857e-31	-0.1587	0.09282
cg00464946	1	120195038	Y	rs454510	1	120195042	G	2.146e-20	-0.095	0.17723	2.935e-18	-0.1124	0.05417
cg00465247	13	50703477	Y	rs9316484	13	50645164	T	6.036e-62	0.317	0.56389	6.195e-113	0.3389	0.3121
cg00466249	17	79269884	N	rs8076302	17	79265701	C	1.622e-22	-0.099	0.19929	1.159e-38	-0.1333	0.1166
cg00466492	19	7991731	Y	rs35810163	19	7999491	G	1.164e-14	0.134	0.1076	2.924e-13	0.144	0.03831
cg00467278	19	1120191	Y	rs7249065	19	1112943	G	1.534e-62	1.849	0.6613	5.026e-127	2.299	0.344
cg00468125	10	134046066	N	rs2379235	10	134047293	A	1.139e-60	-0.4	0.57058	1.503e-115	-0.3423	0.3181
cg00468820	18	63418672	Y	rs12956738	18	63430681	A	4.394e-52	0.157	0.46807	3.46e-13	0.116	0.03807
cg00469380	7	4869981	Y	rs3816852	7	4862259	A	3.633e-22	0.194	0.19562	4.914e-25	0.1558	0.07534
cg00470641	10	3096219	Y	rs11251681	10	3094659	C	4.454e-17	0.186	0.13729	1.901e-10	0.1748	0.02931
cg00471012	11	115595871	Y	rs12291717	11	115599070	T	8.198e-11	0.117	0.08163	3.678e-09	0.1402	0.02519
cg00471190	16	3115809	Y	rs12448657	16	3114081	C	1.569e-19	-0.096	0.14719	3.453e-16	-0.081	0.04762
cg00471368	16	81817629	Y	rs4591139	16	81820708	C	2.695e-26	-0.132	0.22618	9.861e-18	-0.109	0.05251
cg00472277	11	2327755	N	rs756924	11	2323029	C	4.567e-25	0.366	0.23094	5.974e-30	0.3598	0.09044
cg00472281	5	1205496	N	rs12515098	5	1204666	G	3.005e-22	0.07	0.19015	3.425e-17	0.07198	0.0508
cg00472373	3	9833414	N	rs4686371	3	9839182	T	3.522e-40	0.195	0.362	7.869e-87	0.254	0.2488
cg00472710	3	151178727	N	rs4490330	3	151252847	A	1.286e-48	-0.262	0.41197	7.488e-86	-0.2887	0.2463
cg00473167	3	191046872	N	rs9868286	3	191081486	A	3.255e-27	-0.087	0.2209	1.463e-14	-0.08293	0.04245
cg00473294	7	156468348	N	rs7803221	7	156464511	G	1.056e-14	-0.09	0.114	6.479e-10	-0.08909	0.02761
cg00473633	17	75260903	Y	rs660980	17	75258484	G	6.255e-26	0.157	0.24009	5.008e-18	0.1144	0.05344
cg00474091	12	19604192	Y	rs73071020	12	19572891	G	3.619e-96	1.667	0.93592	0	1.915	0.7089
cg00474218	15	67143904	N	rs56401320	15	67140517	C	5.543e-18	0.081	0.15354	1.667e-11	0.1042	0.0327
cg00474373	2	1625268	Y	rs9679409	2	1625269	G	1.355e-71	1.128	0.61297	1.377e-289	1.205	0.6209
cg00474500	6	34111083	N	rs2451332	6	34110996	C	3.741e-17	-0.074	0.14553	5.512e-09	-0.06871	0.02463
cg00475085	11	60674473	N	rs555835	11	60689445	C	7.725e-21	0.083	0.1815	3.781e-08	0.06071	0.02195
cg00475109	22	50312834	Y	rs1608	22	50320943	C	5.939e-15	0.12	0.11968	1.013e-10	0.141	0.03019
cg00475140	10	91404454	Y	rs11185826	10	91404448	C	5.929e-56	0.219	0.4702	7.597e-53	0.1159	0.1578
cg00475322	7	917719	N	rs6960062	7	884665	A	2.341e-61	-0.288	0.55991	1.232e-149	-0.3128	0.3921
cg00476032	6	3446245	Y	rs9503598	6	3446263	G	9.453e-41	-0.09	0.3667	4.441e-44	-0.11	0.1326
cg00476054	13	50705383	N	rs706610	13	50715734	T	8.017e-20	0.109	0.16614	7.434e-12	0.1235	0.03384
cg00476243	7	150023	N	rs3814455	7	149765	T	9.9e-07	-0.121	0.04683	6.139e-14	-0.1815	0.04047
cg00476282	8	1292139	Y	rs10093402	8	1293061	A	2.414e-15	-0.064	0.11876	2.496e-12	-0.07268	0.03533
cg00476653	13	47169346	N	rs1570622	13	47169092	A	6.721e-59	0.284	0.58062	7.471e-73	0.3144	0.2126
cg00476882	12	55391872	Y	rs7953291	12	55383894	A	9.808e-11	0.067	0.08291	1.153e-17	0.1132	0.05229
cg00477086	2	71785920	Y	rs4419251	2	71784657	A	9.366e-14	0.067	0.11051	4.499e-07	0.05109	0.0185
cg00478333	10	76995922	N	rs149901937	10	76929409	C	7.834e-21	0.151	0.14716	9.484e-08	0.0988	0.02067
cg00478421	2	11515109	Y	rs71439058	2	11515146	T	2.86e-24	-0.109	0.21941	9.635e-20	-0.1185	0.05884
cg00478435	20	32254706	N	rs6059415	20	32285860	C	3.583e-13	0.138	0.10144	2.399e-16	0.1171	0.04812
cg00478479	19	40904851	Y	rs74890358	19	40854537	A	2.948e-15	-0.477	0.11096	3.227e-08	-0.2913	0.02217
cg00480142	12	96046743	Y	rs78920805	12	96066092	C	1.388e-15	0.184	0.12765	2.789e-32	0.1965	0.09752
cg00480298	17	44068857	Y	rs182252787	17	44066874	G	1.56e-12	-0.119	0.0906	1.317e-08	-0.113	0.02342
cg00480698	20	1293560	Y	rs2281711	20	1293536	G	5.866e-28	0.044	0.23372	9.061e-16	0.04744	0.04629
cg00481159	12	96353086	N	rs7486703	12	96337997	G	2.835e-76	0.308	0.67108	2.83e-117	0.3093	0.3221
cg00481725	15	98648111	Y	rs34886129	15	98703222	G	2.311e-30	0.231	0.26107	2.191e-25	0.2067	0.07643
cg00481951	3	187387650	N	rs56199615	3	187353571	C	6.227e-33	0.204	0.29227	1.289e-39	0.261	0.1195
cg00483304	2	64976962	N	rs4671608	2	64948054	G	2.411e-35	-0.179	0.32629	1.279e-36	-0.1995	0.1106
cg00484206	16	66041033	N	rs11075611	16	66041050	T	1.59e-22	-0.09	0.17892	8.951e-12	-0.07769	0.03356
cg00484396	16	3507460	N	rs40535	16	3506222	C	1.014e-77	-0.592	0.66299	1.677e-221	-0.6754	0.523
cg00485194	3	21792684	N	rs7634827	3	21792882	G	1.074e-09	-0.077	0.07865	2.37e-14	-0.1201	0.04178
cg00485201	10	133917275	Y	rs7897877	10	133923348	G	1.868e-57	0.234	0.51198	5.145e-77	0.2708	0.2236
cg00485391	10	134095982	Y	rs7098841	10	134094899	A	1.004e-50	0.224	0.44348	1.544e-32	0.1942	0.0983
cg00486011	4	183851557	Y	rs35004140	4	183858091	A	1.346e-34	-0.199	0.29588	2.297e-21	-0.1571	0.06392
cg00487456	19	457801	Y	rs111745998	19	453439	T	4.081e-07	0.316	0.088	5.75e-18	0.5085	0.05325
cg00488501	11	3187032	Y	rs895556	11	3183174	G	9.323e-13	-0.036	0.10179	4.459e-14	-0.04705	0.04091
cg00488842	9	132628324	Y	rs2102210	9	132626462	A	4.589e-26	0.19	0.21485	2.71e-21	0.1732	0.0637
cg00489772	1	3775078	N	rs12145238	1	3773546	A	4.844e-07	0.087	0.04684	2.233e-16	0.133	0.04822
cg00490349	11	45740105	Y	rs56111927	11	45721723	T	1.969e-55	0.364	0.48227	1.001e-24	0.2689	0.07438
cg00490406	1	159046773	Y	rs1935067	1	159050103	G	1.421e-09	0.193	0.07231	5.532e-18	0.2625	0.0533
cg00490450	3	139108681	Y	rs9876640	3	139115310	T	1.792e-10	-0.06	0.07022	1.486e-39	-0.1185	0.1193
cg00490583	16	1843685	Y	rs1178437	16	1831912	C	9.851e-55	0.199	0.48341	3.257e-110	0.2383	0.3057
cg00490603	22	46262041	Y	rs78985624	22	46078549	A	2.026e-25	0.926	0.28396	2.603e-107	1.707	0.2989
cg00491021	8	42064880	N	rs8178685	8	42060295	T	1.271e-19	0.115	0.14844	3.569e-15	0.1122	0.0444
cg00491180	16	2892604	Y	rs8060332	16	2892770	G	1.119e-37	0.287	0.32947	3.155e-67	0.3469	0.1975
cg00491207	18	76270362	Y	rs185750	18	76270349	T	1.098e-29	-0.197	0.27617	1.058e-41	-0.2211	0.1256
cg00491210	12	131795330	N	rs11609389	12	132151699	C	4.416e-23	0.154	0.20543	2.268e-31	0.2079	0.09476
cg00491428	7	151553868	Y	rs3813852	7	151551793	T	1.168e-58	0.321	0.50658	2.336e-97	0.4533	0.275
cg00491523	16	6913336	N	rs7196366	16	6936257	T	9.217e-18	-0.083	0.15056	2.329e-10	-0.09198	0.02903
cg00491548	19	3539158	N	rs2369190	19	3534268	T	3.889e-23	-0.053	0.19781	1.215e-18	-0.0553	0.05537
cg00491904	15	89905580	Y	rs80015997	15	89905580	C	1.128e-17	0.177	0.14436	8.066e-22	0.233	0.06534
cg00491927	3	120003642	Y	rs9848714	3	120004182	G	2.578e-18	-0.209	0.15125	3.845e-16	-0.2569	0.04747
cg00492055	3	138312356	N	rs361068	3	138496948	C	3.239e-55	0.479	0.51033	1.419e-153	0.67	0.4002
cg00492362	2	95788963	N	rs3113001	2	95855555	T	7.191e-68	0.314	0.57799	2.398e-129	0.3758	0.3491
cg00492521	16	88997837	N	rs28375406	16	88996841	A	1.694e-17	-0.049	0.129	1.339e-15	-0.06181	0.04575
cg00492979	10	105428385	Y	rs4918041	10	105429020	T	6.308e-30	0.221	0.25669	1.321e-38	0.2369	0.1165
cg00493341	19	18228948	N	rs740688	19	18226589	T	1.237e-23	-0.068	0.20102	1.319e-73	-0.09539	0.2146
cg00493422	4	57547872	N	rs28362615	4	57547802	T	6.795e-54	-0.316	0.45843	3.699e-87	-0.3412	0.2496
cg00493554	20	43926595	Y	rs11086960	20	43925750	G	4.019e-11	-0.073	0.08117	5.303e-11	-0.09383	0.03109
cg00493617	2	6141445	N	rs78841600	2	6142563	T	2.022e-22	-0.124	0.18102	6.77e-14	-0.1489	0.04033
cg00495303	18	3771110	N	rs55691584	18	3771283	T	3.597e-52	-0.532	0.45208	4.006e-127	-0.55	0.3442
cg00495443	22	17568163	N	rs117673209	22	17444407	C	1.267e-33	0.468	0.30513	1.907e-58	0.5299	0.1735
cg00495693	6	51928623	N	rs115918703	6	51928492	A	1.37e-20	0.216	0.16329	1.276e-29	0.2469	0.08943
cg00496484	2	3153332	N	rs4241313	2	3152915	C	2.722e-35	-0.097	0.3094	1.696e-20	-0.08862	0.06121
cg00496961	11	102638706	N	rs10791595	11	102635501	T	7.817e-56	0.303	0.47946	2.968e-117	0.3713	0.322
cg00497046	7	676094	N	rs9886054	7	851895	C	1.181e-16	0.105	0.13557	9.532e-15	0.08501	0.04304
cg00497172	1	156878518	Y	rs72698693	1	156879395	C	6.323e-21	-0.076	0.17072	1.407e-08	-0.0646	0.02332
cg00497905	11	76903183	N	rs6592711	11	76895273	C	1.587e-28	0.147	0.24546	4.988e-46	0.2062	0.1382
cg00498211	2	65217568	Y	rs6546118	2	65212178	A	3.563e-44	-0.339	0.36574	2.112e-104	-0.4593	0.292
cg00498401	17	74024829	N	rs141099275	17	73984478	C	7.881e-23	0.171	0.18869	8.222e-30	0.1604	0.09002
cg00498772	16	12184067	Y	rs11648468	16	12181510	C	6.19e-35	-0.181	0.30357	6.586e-68	-0.2399	0.1994
cg00498804	11	8827626	N	rs11042077	11	8825966	A	1.441e-16	-0.091	0.14211	6.655e-21	-0.09143	0.06248
cg00499201	7	152600590	Y	rs2689607	7	152600981	A	2.5e-07	0.182	0.05393	3.732e-80	1.106	0.2317
cg00499289	2	113341849	N	rs11676962	2	113307418	T	3.533e-28	-0.164	0.25742	1.3e-28	-0.1788	0.08635
cg00500027	2	26701355	Y	rs4665328	2	26706642	T	1.672e-12	0.046	0.08798	5.29e-07	0.03908	0.01828
cg00500100	5	140098250	Y	rs115443544	5	140732418	G	9.741e-15	0.12	0.11704	6.123e-14	0.2185	0.04047
cg00500140	2	691012	N	rs3187671	2	669023	C	7.692e-39	-0.194	0.35854	3.091e-15	-0.1689	0.0446
cg00500213	22	21337671	N	rs13057408	22	21334873	C	2.823e-12	-0.037	0.09047	7.226e-09	-0.04696	0.02425
cg00500428	16	3074502	Y	rs12448664	16	3084053	A	5.883e-31	0.101	0.238	1.376e-30	0.09275	0.09238
cg00500770	20	47012991	Y	rs6012405	20	47008281	G	9.758e-16	-0.107	0.12424	1.352e-23	-0.1282	0.07088
cg00501169	1	108769254	Y	rs6694641	1	108755582	T	1.422e-28	0.684	0.29183	2.358e-146	1.091	0.3854
cg00501622	9	139563832	N	rs2297538	9	139564668	G	2.71e-10	-0.051	0.07997	3.818e-24	-0.06243	0.07258
cg00501711	20	43538180	Y	rs2284266	20	43517201	A	5.153e-46	-0.177	0.41988	3.999e-46	-0.2038	0.1385
cg00501919	6	31540750	N	rs1800683	6	31540071	G	1.592e-41	0.153	0.36902	1.145e-26	0.09463	0.08038
cg00502062	1	201578212	N	rs1272920	1	201576626	T	2.849e-23	0.096	0.19484	6.139e-40	0.1284	0.1204
cg00502099	11	2322618	Y	rs2521269	11	2321095	A	2.224e-50	0.367	0.43823	4.949e-115	0.4069	0.3169
cg00502469	13	114774991	Y	rs9525340	13	114799733	C	6.897e-90	2.031	0.7727	0	2.28	0.7949
cg00502509	7	1956121	N	rs55805388	7	1963134	C	2.792e-17	0.32	0.14983	3.064e-19	0.3059	0.05726
cg00503338	7	1538606	Y	rs7785978	7	1527255	C	6.191e-36	-0.121	0.30187	4.41e-24	-0.1145	0.07239
cg00504595	13	24144985	N	rs9317831	13	24138622	C	1.11e-20	-0.089	0.1677	7.29e-13	-0.09272	0.03704
cg00504705	5	140221357	N	rs11741879	5	140253787	T	1.372e-17	0.242	0.14026	1.016e-25	0.3148	0.07746
cg00504902	6	29692183	Y	rs114371521	6	29717380	T	4.346e-26	-0.087	0.22759	7.014e-28	-0.1035	0.08411
cg00505277	19	58521176	Y	rs9304810	19	58518516	G	9.336e-21	0.417	0.15881	2.25e-13	0.2865	0.03867
cg00506198	19	17918523	Y	rs150399948	19	17910929	A	1.406e-58	1.364	0.5492	9.11e-270	1.857	0.5947
cg00506935	15	89169262	N	rs12440303	15	89169276	G	1.119e-24	-0.166	0.21593	4.385e-22	-0.1363	0.06617
cg00507497	18	34838423	Y	rs1786064	18	34837048	G	1.053e-36	0.098	0.31499	3.979e-38	0.1159	0.1151
cg00509187	13	44362093	N	rs57130113	13	44362357	T	1.588e-37	-0.235	0.29757	6.468e-29	-0.2632	0.08728
cg00509485	11	69863098	N	rs17421328	11	69863329	C	1.434e-41	0.296	0.37332	9.61e-63	0.3862	0.1853
cg00509616	15	57884415	N	rs4774967	15	57855760	G	5.828e-32	0.094	0.27954	1.354e-43	0.13	0.1312
cg00509649	5	1103848	Y	rs35188965	5	1104938	T	5.041e-27	0.156	0.23078	3.537e-13	0.09634	0.03804
cg00510160	12	5311273	N	rs735762	12	5315666	A	1.187e-26	-0.076	0.25458	2.227e-36	-0.09777	0.1098
cg00510320	16	67686943	N	rs7191281	16	67655133	T	2.802e-54	0.542	0.46286	3.837e-98	0.4911	0.2769
cg00510507	10	61900413	N	rs10509124	10	61893733	T	3.067e-42	-0.288	0.34886	1.12e-64	-0.319	0.1906
cg00512726	15	89312969	N	rs4932412	15	89279696	A	5.897e-13	0.082	0.0976	2.976e-15	0.1115	0.04465
cg00513288	19	2358394	N	rs730960	19	2360806	A	9.566e-32	0.113	0.26658	1.408e-36	0.1289	0.1104
cg00513316	15	78632109	N	rs4243078	15	78666887	G	7.043e-31	-0.133	0.26018	3.208e-23	-0.1274	0.06971
cg00513564	13	44388673	N	rs9567268	13	44388576	A	6.275e-25	0.093	0.20788	1.284e-19	0.1367	0.05845
cg00514268	1	47010056	N	rs1258033	1	47010027	A	2.838e-32	-0.131	0.26502	1.028e-18	-0.1236	0.0556
cg00514353	5	141233646	N	rs79954334	5	141214068	G	1.469e-12	-0.136	0.10327	2.265e-09	-0.1444	0.02587
cg00514575	5	180231155	N	rs12518677	5	180230566	G	2.755e-61	-1.508	0.67109	1.698e-224	-1.579	0.5278
cg00515457	19	35396203	N	rs2545982	19	35391514	G	1.766e-20	0.133	0.16943	6.647e-09	0.1056	0.02437
cg00515669	19	44307449	N	rs62116990	19	44301608	G	2.566e-11	0.05	0.09724	2.591e-11	0.07059	0.03208
cg00515755	19	1005248	Y	rs11671828	19	1005598	T	1.614e-46	-0.145	0.41639	4.793e-101	-0.1991	0.2839
cg00515756	11	61464876	N	rs198449	11	61498197	A	4.862e-20	0.059	0.16924	5.188e-07	0.03772	0.01831
cg00515814	11	115581955	Y	rs76673665	11	115578192	A	5.458e-13	0.196	0.1055	1.487e-16	0.2096	0.04878
cg00516067	20	61447530	N	rs116870404	20	61422554	T	3.012e-27	-0.088	0.21468	6.544e-18	-0.08452	0.05311
cg00516481	21	44073202	N	rs35812502	21	44076129	G	8.253e-31	-0.22	0.27439	1.257e-70	-0.2813	0.2067
cg00516582	5	35015682	Y	rs4991043	5	35010456	C	9.102e-44	0.511	0.44145	5.812e-64	0.4326	0.1887
cg00517202	10	53333572	Y	rs1937682	10	53678982	A	6.58e-70	0.592	0.62924	1.22e-34	0.3799	0.1046
cg00517612	6	169225555	N	rs62433621	6	169225777	C	3.245e-12	0.092	0.101	4.161e-12	0.1036	0.03462
cg00518276	11	106148020	Y	rs1938628	11	106500033	G	3.967e-20	-0.065	0.18597	1.093e-16	-0.08641	0.0492
cg00520135	15	63333846	N	rs3809566	15	63333724	G	4.133e-69	-0.292	0.59175	5.588e-96	-0.3062	0.2716
cg00520378	16	88773576	Y	rs11641194	16	88773528	C	3.029e-61	-0.44	0.54769	2.466e-137	-0.4791	0.3664
cg00520717	19	2751543	N	rs4807323	19	2756711	T	7.594e-17	0.084	0.13112	9.712e-12	0.1101	0.03345
cg00520933	10	31607160	N	rs7068376	10	31580723	C	4.23e-15	0.123	0.11709	3.12e-08	0.113	0.02221
cg00521399	22	20003152	Y	rs60067834	22	19967226	C	2.47e-65	0.659	0.61439	2.633e-242	0.8549	0.5553
cg00521428	1	16534579	N	rs6683033	1	16516859	T	9.537e-43	0.104	0.38294	1.415e-47	0.1461	0.1427
cg00521620	6	29434416	N	rs116053432	6	29356046	G	2.219e-38	0.187	0.34621	2.693e-35	0.1951	0.1066
cg00521850	8	141349194	Y	rs939877	8	141348332	G	4.472e-28	0.148	0.25346	3.129e-34	0.1574	0.1034
cg00522018	9	139091378	N	rs10858245	9	139096898	T	1.465e-30	-0.234	0.25076	2.206e-24	-0.1908	0.07332
cg00522231	2	9549277	N	rs7564165	2	9551707	C	1.678e-69	0.545	0.62836	2.684e-196	0.5969	0.4807
cg00522403	16	31453591	N	rs28641848	16	31455117	C	2.386e-16	0.313	0.12493	1.466e-08	0.2579	0.02327
cg00522579	18	3067532	Y	rs9807763	18	3065811	T	3.06e-22	0.072	0.20315	1.653e-23	0.08959	0.07061
cg00522883	11	57194120	Y	rs11822095	11	57194155	G	1.077e-16	-0.157	0.13077	3.019e-12	-0.1621	0.03507
cg00523379	6	148726218	N	rs9498023	6	148706812	C	4.203e-15	0.103	0.12926	4.166e-13	0.1077	0.03782
cg00523604	6	32223341	N	rs116829543	6	32282068	A	4.698e-39	-0.145	0.33881	1.384e-44	-0.1418	0.134
cg00523628	6	164137946	Y	rs4709747	6	164135943	G	3.401e-90	0.729	0.70202	0	0.7521	0.7498
cg00523683	17	78748471	N	rs12452137	17	78755149	A	5.388e-14	-0.236	0.12413	2.085e-93	-0.6184	0.2653
cg00523742	17	80293310	N	rs55914156	17	80293315	A	4.303e-34	-0.155	0.32806	2.631e-30	-0.1504	0.09152
cg00524220	19	3098963	N	rs308033	19	3099982	C	1.141e-53	-0.27	0.49264	3.657e-77	-0.2381	0.2239
cg00524289	1	225996377	N	rs4653436	1	225995211	G	3.779e-12	-0.076	0.08484	5.01e-11	-0.1059	0.03117
cg00524443	17	46650310	Y	rs117171962	17	46648022	C	1.874e-07	-0.079	0.05134	1.258e-11	-0.09586	0.03309
cg00524676	12	34537250	Y	rs11513566	12	34714405	T	2.68e-08	-0.131	0.06103	1.317e-13	-0.1505	0.03941
cg00524963	1	15573457	N	rs6666201	1	15586278	G	5.655e-19	-0.075	0.1584	2.867e-10	-0.07089	0.02874
cg00525681	13	88329151	N	rs9521515	13	89263903	T	3.816e-07	0.072	0.05167	1.625e-16	0.1393	0.04866
cg00525834	2	153032693	Y	rs72864765	2	153032693	C	4.324e-29	-0.412	0.28068	1.436e-122	-0.7738	0.3341
cg00525964	5	10802174	N	rs10866482	5	10797537	G	7.936e-19	-0.158	0.17276	3.387e-20	-0.1777	0.06026
cg00526336	1	230415902	N	rs9431818	1	230417999	T	1.375e-09	-0.101	0.07416	2.061e-11	-0.1813	0.0324
cg00526455	19	19285099	N	rs2314035	19	19284920	C	6.163e-24	-0.092	0.19672	1.175e-17	-0.09558	0.05227
cg00526711	15	91477898	N	rs871078	15	91478050	G	6.274e-23	-0.065	0.18122	3.298e-23	-0.1071	0.06967
cg00526843	6	33084420	Y	rs114073911	6	33088046	T	6.29e-75	0.349	0.66927	1.053e-60	0.1576	0.1797
cg00528492	6	32408863	Y	rs115080362	6	32411846	G	4.97e-34	0.262	0.29717	1.83e-26	0.2639	0.07975
cg00529422	1	16285251	Y	rs848310	1	16309073	G	5.055e-14	-0.072	0.09867	2.839e-07	-0.08406	0.01914
cg00530320	1	46809349	Y	rs113534835	1	46849159	G	3.614e-26	-0.082	0.2115	7.655e-21	-0.07863	0.06229
cg00530438	7	106606094	N	rs6943611	7	106607155	C	1.42e-87	-0.585	0.76052	3.025e-229	-0.635	0.5353
cg00530638	5	98108543	N	rs1473378	5	97769853	G	1.638e-11	0.13	0.09551	6.647e-13	0.1289	0.03717
cg00531137	16	57643932	N	rs76274390	16	57643656	G	7.6e-09	0.224	0.06662	4.026e-14	0.2749	0.04105
cg00531789	6	36927248	N	rs4711475	6	36916019	T	7.662e-18	-0.097	0.14625	3.648e-14	-0.1061	0.04119
cg00532122	4	56274131	Y	rs12510275	4	56382715	T	6.866e-101	1.608	0.92358	0	1.484	0.7558
cg00532802	11	121594220	N	rs10790457	11	121627265	C	5.255e-08	0.076	0.06157	3.3e-14	0.1241	0.04133
cg00533182	8	145726136	N	rs1985022	8	145684031	C	3.867e-33	0.191	0.28162	6.804e-45	0.1711	0.1349
cg00533202	5	180511822	N	rs729129	5	180511976	G	9.956e-30	-0.256	0.24848	5.435e-34	-0.2724	0.1027
cg00533364	19	54023893	N	rs79488915	19	54012313	T	3.924e-26	-0.48	0.19471	7.378e-24	-0.527	0.07169
cg00533827	2	86163827	Y	rs2366954	2	86155414	G	9.348e-47	0.341	0.44184	1.417e-95	0.3831	0.2706
cg00533891	10	80919242	Y	rs780159	10	80907147	G	5.514e-17	0.098	0.14788	1.862e-17	0.07399	0.05163
cg00534362	22	21335304	N	rs178278	22	21335259	C	1.683e-20	-0.071	0.1593	6.713e-31	-0.08183	0.09333
cg00534468	16	81579629	Y	rs10514517	16	81579729	C	2.118e-49	0.174	0.45431	3.737e-84	0.2311	0.242
cg00535538	8	2078050	Y	rs35668154	8	2082294	C	1.148e-38	0.348	0.35483	1.208e-34	0.349	0.1046
cg00536080	19	13409931	N	rs16018	19	13411482	A	3.609e-16	0.085	0.13352	2.773e-12	0.08118	0.03519
cg00536532	6	33561449	N	rs394199	6	33553580	C	3.76e-18	0.049	0.15065	5.034e-09	0.04105	0.02475
cg00536792	6	53530503	N	rs2478348	6	53531927	G	1.33e-11	-0.085	0.08847	1.504e-11	-0.0962	0.03284
cg00537837	16	85363209	Y	rs11647113	16	85362984	T	3.584e-30	0.137	0.28414	2.202e-61	0.182	0.1816
cg00537984	19	46712075	Y	rs73051953	19	46732167	T	1.607e-26	-0.125	0.215	2.927e-17	-0.127	0.05101
cg00538381	2	20864068	Y	rs13385499	2	20882413	C	4.65e-51	-0.291	0.44848	2.17e-74	-0.2803	0.2167
cg00539049	2	149933534	Y	rs16826443	2	149925901	G	6.717e-37	0.118	0.30996	1.466e-57	0.1974	0.171
cg00539300	16	2895093	Y	rs17659759	16	2892961	A	1.421e-44	0.27	0.37484	9.452e-39	0.2476	0.1169
cg00539347	22	30592296	N	rs6006356	22	30503171	G	3.884e-12	0.105	0.09641	4.872e-17	0.1112	0.05031
cg00539368	18	74514137	Y	rs75530501	18	74508568	C	3.361e-36	-0.383	0.31522	7.265e-49	-0.3525	0.1464
cg00539542	6	29644544	Y	rs374317	6	29644040	C	5.283e-63	0.243	0.6181	2.053e-96	0.2619	0.2727
cg00540238	1	26516960	N	rs12145714	1	26527255	G	3.968e-15	0.075	0.12678	2.312e-17	0.07676	0.05134
cg00540295	9	139616839	Y	rs3739939	9	139616840	A	3.407e-72	-1.63	0.59057	8.102e-274	-1.42	0.6002
cg00540400	15	79124168	N	rs7165042	15	79123338	G	2.84e-70	0.409	0.62616	3.881e-124	0.3502	0.3376
cg00540941	6	32974843	Y	rs6913008	6	32974843	C	5.27e-96	0.957	0.81445	0	1.009	0.7161
cg00541066	9	127616217	N	rs1467675	9	127602664	G	2.247e-13	-0.075	0.10324	2.025e-08	-0.06965	0.02282
cg00541476	8	70404716	N	rs7829823	8	70372973	A	6.607e-24	-0.195	0.18815	1.942e-08	-0.1175	0.02287
cg00541638	16	9056115	Y	rs1058329	16	9056540	C	2.476e-20	-0.217	0.15706	2.133e-11	-0.1789	0.03235
cg00542975	2	122392291	N	rs13403769	2	122211674	G	1.005e-21	0.093	0.17765	1.364e-15	0.1366	0.04573
cg00543460	15	63337496	Y	rs12440304	15	63329404	G	7.716e-19	-0.22	0.15635	3.123e-11	-0.2369	0.03182
cg00543944	4	123524574	N	rs6836189	4	123541341	A	2.312e-11	-0.048	0.07917	6.518e-07	-0.05498	0.01799
cg00543991	22	32367038	N	rs143488788	22	32361619	C	1.584e-50	-0.278	0.46667	1.43e-61	-0.2724	0.1821
cg00544141	5	93447570	Y	rs148224829	5	93192811	C	2.075e-14	0.144	0.1055	1.541e-07	0.1392	0.01999
cg00544337	10	82116203	Y	rs4146515	10	82116602	A	3.411e-33	0.082	0.28654	1.165e-26	0.08944	0.08036
cg00544557	21	39578742	N	rs9305635	21	39582227	C	6.703e-24	0.071	0.21976	1.769e-21	0.07614	0.06428
cg00545199	4	2305515	Y	rs612973	4	2304770	C	6.799e-18	0.461	0.14465	2.168e-47	0.4683	0.1422
cg00545702	5	1553167	Y	rs2963271	5	1553239	C	2.257e-18	-0.089	0.14737	1.505e-08	-0.08417	0.02323
cg00545705	1	208382186	Y	rs12142104	1	208380777	T	5.289e-12	-0.059	0.0916	4.548e-15	-0.07561	0.04407
cg00545966	16	67701244	Y	rs148078414	16	67734551	G	1.675e-22	-0.317	0.19062	2.596e-08	-0.1558	0.02247
cg00546117	1	8445545	N	rs6678140	1	8436802	T	1.077e-75	0.309	0.67834	5.13e-177	0.3352	0.4458
cg00546448	16	88744681	N	rs9937019	16	88743872	G	1.858e-23	0.08	0.19987	8.999e-45	0.1394	0.1346
cg00546757	5	170845058	Y	rs3806929	5	170845059	G	5.172e-98	1.654	0.83728	0	1.611	0.8131
cg00547103	4	159092089	Y	rs72695736	4	159089720	C	1.074e-18	-0.205	0.1639	3.899e-21	-0.2083	0.06321
cg00547143	11	68450618	N	rs2097042	11	68450314	T	4.759e-20	-0.058	0.14748	1.232e-15	-0.06212	0.04587
cg00547365	1	6605420	N	rs10864612	1	6593830	G	2.907e-37	-0.141	0.30286	1.483e-34	-0.1818	0.1044
cg00547414	10	112677922	N	rs60681723	10	112609605	A	1.377e-22	0.253	0.1811	8.968e-14	0.2529	0.03994
cg00548633	19	46094335	N	rs62116613	19	44488352	G	1.473e-20	0.233	0.16689	1.208e-20	0.2566	0.06167
cg00548822	11	66079194	N	rs3741367	11	66083129	T	1.958e-45	0.164	0.39027	2.439e-46	0.1537	0.1391
cg00548911	17	33788026	N	rs62078151	17	33812287	C	9.694e-28	0.34	0.21155	6.028e-31	0.4121	0.09347
cg00549412	21	43933482	Y	rs228068	21	43960219	A	4.698e-17	0.065	0.13032	2.51e-23	0.08716	0.07004
cg00549433	2	15700282	N	rs6735633	2	15706096	A	1.706e-36	-0.11	0.3104	1.299e-23	-0.1213	0.07093
cg00549451	1	161409758	Y	rs112437409	1	161404131	G	1.295e-57	-0.56	0.49441	1.359e-129	-0.675	0.3496
cg00549601	12	52208872	Y	rs303826	12	52208913	A	7.549e-87	0.389	0.70903	9.522e-251	0.4354	0.5678
cg00550617	17	39405817	N	rs2270179	17	39406567	A	2.726e-24	0.108	0.21247	4.103e-10	0.09549	0.02824
cg00550725	8	87521180	N	rs7007055	8	87523430	A	4.673e-42	-0.239	0.37623	3.349e-45	-0.2329	0.1358
cg00551647	21	27943730	N	rs2830284	21	27937539	C	5.579e-17	0.119	0.13632	9.292e-32	0.1706	0.09594
cg00552704	6	32121420	N	rs114189625	6	32152387	A	5.748e-27	-0.124	0.21042	5.912e-11	-0.09069	0.03094
cg00553107	9	132381661	N	rs3780695	9	132391418	C	1.68e-14	0.038	0.10651	1.286e-37	0.08952	0.1135
cg00553149	7	99775558	N	rs3779046	7	99779243	A	3.889e-32	-0.163	0.27537	2.137e-48	-0.2319	0.1451
cg00553833	1	29447700	Y	rs34095513	1	29565609	G	3.387e-13	0.193	0.09994	5.224e-38	0.3746	0.1147
cg00555085	16	87616248	N	rs28702654	16	87616169	G	2.856e-15	-0.084	0.11183	2.473e-09	-0.06921	0.02574
cg00555393	10	15077929	N	rs12250629	10	15080584	T	3.461e-25	0.097	0.21458	1.375e-13	0.08202	0.03935
cg00555420	4	16214868	N	rs35899968	4	16204349	C	2.028e-87	0.6	0.77189	1.927e-293	0.5786	0.6258
cg00555438	3	195578280	N	rs112730707	3	195582353	A	6.402e-76	-0.785	0.63656	1.146e-133	-0.4804	0.3585
cg00555666	20	4721082	Y	rs36029876	20	4723988	C	6.777e-07	0.253	0.05706	2.97e-57	0.8055	0.1702
cg00555816	13	113584082	Y	rs7984269	13	113585898	G	6.341e-12	0.076	0.08517	9.228e-08	0.08222	0.02071
cg00555905	17	79140481	N	rs12946891	17	79140505	C	3.852e-47	-0.304	0.42287	3.818e-97	-0.3198	0.2745
cg00556407	8	95369439	N	rs12681366	8	95401265	T	5.057e-21	-0.05	0.15736	5.863e-08	-0.05294	0.02134
cg00556515	12	6442607	Y	rs4149570	12	6451590	C	1.546e-53	0.215	0.48499	1.978e-158	0.31	0.4099
cg00557175	18	44626898	Y	rs74411203	18	44677466	G	2.103e-14	-0.199	0.11299	1.227e-12	-0.2634	0.03632
cg00557360	20	37230386	N	rs6070764	20	37240308	A	1.214e-07	0.172	0.05581	9.708e-16	0.2179	0.0462
cg00557630	19	51017123	N	rs1274696	19	51030047	T	3.132e-21	0.191	0.17157	9.825e-13	0.1737	0.03663
cg00557959	13	113296414	N	rs9550182	13	113296344	T	4.375e-80	-0.773	0.66371	4.262e-192	-0.7947	0.4733
cg00558224	5	177591100	N	rs35865171	5	177591514	G	6.107e-58	0.161	0.53957	1.511e-69	0.1774	0.2038
cg00558749	1	1713950	N	rs34238514	1	1706735	C	9.976e-08	-0.056	0.05536	8.909e-16	-0.07705	0.04631
cg00558975	5	175580027	N	rs2334964	5	175591748	G	4.709e-09	0.068	0.07321	7.135e-11	0.08205	0.03068
cg00559992	5	67581342	N	rs72757693	5	67581304	G	2.347e-16	-0.153	0.13443	1.325e-09	-0.143	0.02661
cg00560277	7	42267269	Y	rs1019042	7	42250421	G	2.904e-39	-0.248	0.34199	4.609e-71	-0.2834	0.2078
cg00562070	12	131484689	N	rs7975441	12	131484433	A	4.249e-24	0.068	0.21213	1.005e-11	0.06796	0.0334
cg00562118	4	644805	N	rs28380593	4	643983	C	1.557e-19	0.186	0.1623	4.994e-13	0.1933	0.03757
cg00562553	7	27169740	N	rs983184	7	27188379	T	3.3e-17	-0.163	0.14091	1.244e-13	-0.1446	0.03949
cg00563771	6	5110810	Y	rs452908	6	5110823	A	9.723e-39	0.101	0.33107	2.32e-139	0.2033	0.3707
cg00563845	3	58318305	Y	rs34676912	3	58320298	C	5.924e-35	-0.172	0.30599	4.465e-12	-0.1356	0.03453
cg00564723	10	75632066	Y	rs2664284	10	75586174	G	4.014e-23	-0.067	0.18511	6.773e-23	-0.08157	0.0687
cg00565882	2	38300707	N	rs73930005	2	38346917	C	2.99e-21	-0.137	0.18357	1.192e-19	-0.1735	0.05855
cg00566209	2	716389	N	rs4372938	2	716503	T	9.796e-42	-0.18	0.37426	4.664e-48	-0.2012	0.1441
cg00566331	1	12218613	Y	rs1148460	1	12216488	C	6.208e-80	-0.565	0.74111	7.001e-187	-0.3959	0.4639
cg00567190	1	211556508	Y	rs111681501	1	211635566	A	2.416e-49	-1.037	0.46851	2.251e-86	-1.1	0.2477
cg00567382	11	18473775	N	rs2643860	11	18464356	C	3.447e-27	-0.228	0.22705	1.5e-07	-0.1884	0.02003
cg00568384	2	173539262	N	rs62169319	2	173547850	G	2.481e-49	0.475	0.47191	1.088e-55	0.449	0.1658
cg00568550	1	61784017	Y	rs12735438	1	61793593	T	1.345e-65	0.458	0.62805	1.943e-69	0.4301	0.2035
cg00568910	1	43429380	N	rs841839	1	43430084	C	5.923e-41	-0.136	0.36168	6.548e-38	-0.1478	0.1144
cg00570269	13	31480942	N	rs71436423	13	31480720	G	9.427e-69	-0.567	0.60938	2.326e-119	-0.5263	0.3268
cg00570635	2	65355269	Y	rs2723091	2	65302017	C	3.397e-90	-1.408	0.77338	0	-1.369	0.7826
cg00571021	7	150707313	Y	rs743507	7	150707488	T	1.734e-22	0.081	0.19838	1.607e-16	0.08395	0.04867
cg00571519	7	104881282	Y	rs9641346	7	104938875	G	1.287e-90	2.046	0.84582	4.219e-159	1.018	0.4112
cg00572560	10	30093517	Y	rs2986968	10	30093367	A	5.646e-63	0.172	0.53893	5.262e-147	0.2078	0.3867
cg00573124	9	139011777	N	rs2385377	9	139019367	G	7.1e-24	-0.106	0.21773	4.082e-17	-0.1101	0.05056
cg00573235	16	56883532	N	rs4784727	16	56787107	C	7.436e-12	-0.041	0.08644	1.069e-08	-0.05768	0.02371
cg00573338	22	38479099	N	rs12162647	22	38490801	C	5.36e-20	-0.099	0.16188	1.254e-11	-0.0903	0.03309
cg00574278	16	89735878	N	rs2115401	16	89740609	C	1.426e-11	-0.052	0.09601	1.217e-12	-0.06673	0.03633
cg00574379	7	38344455	N	rs74333002	7	38344542	C	1.475e-50	-0.215	0.45839	6.777e-124	-0.2957	0.337
cg00574412	17	27892866	Y	rs565977	17	27898828	C	9.205e-15	0.046	0.11824	2.554e-16	0.059	0.04803
cg00575090	9	133308058	N	rs2282218	9	133308063	G	3.571e-16	0.068	0.14166	4.113e-39	0.1127	0.118
cg00575665	20	39315211	N	rs17807426	20	38728703	C	1.509e-32	-0.144	0.27954	1.655e-34	-0.1892	0.1042
cg00576075	1	85725654	N	rs11161561	1	85706113	T	3.154e-30	-0.116	0.26283	3.337e-21	-0.1159	0.06342
cg00576435	20	36149188	N	rs4810778	20	36140062	C	1.896e-25	-0.134	0.20959	3.868e-17	-0.1236	0.05063
cg00576689	8	37218068	Y	rs1121262	8	37305509	C	5.142e-27	0.17	0.22063	8.18e-08	0.1068	0.02087
cg00576936	15	66332091	Y	rs333597	15	66335097	C	6.884e-33	-0.323	0.27898	4.399e-36	-0.3596	0.109
cg00577527	3	126237462	Y	rs12493410	3	126236761	T	1.379e-28	-0.086	0.22544	9.168e-11	-0.05862	0.03033
cg00577578	1	155197692	N	rs2990246	1	155197602	G	9.838e-34	-0.149	0.3086	1.771e-53	-0.1596	0.1596
cg00578032	19	38308069	N	rs353405	19	38445770	G	1.111e-19	-0.107	0.17674	5.401e-07	-0.07129	0.01825
cg00578638	17	38334161	N	rs17680289	17	38546274	A	7.609e-08	-0.244	0.05393	5.726e-15	-0.4043	0.04375
cg00579402	19	5838999	Y	rs778798	19	5839613	C	1.172e-44	-0.176	0.37478	1.205e-87	-0.2189	0.2509
cg00579423	1	180923076	N	rs7519322	1	180926745	A	2.485e-41	-0.575	0.35623	2.263e-58	-0.6254	0.1733
cg00579694	6	1523080	N	rs9378633	6	1506287	A	6.197e-21	0.189	0.19821	3.283e-21	0.2161	0.06344
cg00579868	7	5271516	N	rs11761408	7	5268516	A	9.2e-37	-0.397	0.31731	1.993e-68	-0.4241	0.2008
cg00580497	5	1153746	N	rs71593390	5	1153811	T	8.569e-24	-0.08	0.20801	3.902e-45	-0.1191	0.1356
cg00580752	5	80655015	N	rs4703516	5	80654966	G	3.786e-16	0.095	0.14357	9.691e-08	0.07049	0.02064
cg00580854	20	42743471	N	rs6093935	20	42743454	A	4.236e-13	-0.054	0.10495	1.03e-12	-0.06833	0.03656
cg00581103	16	1515536	Y	rs2744997	16	1515503	A	5.999e-22	-0.062	0.16022	1.162e-77	-0.1638	0.2253
cg00581320	3	62425299	N	rs1881267	3	62423076	T	2.791e-27	-0.123	0.23349	1.792e-15	-0.09582	0.04535
cg00581422	3	127794831	Y	rs9833332	3	127746755	C	8.997e-09	0.056	0.0621	7.881e-13	0.1017	0.03693
cg00581720	7	129415301	Y	rs35787906	7	129405737	A	4.7e-12	-0.057	0.09308	4.393e-26	-0.09358	0.07858
cg00582337	17	40274811	N	rs9902341	17	40278522	C	5.144e-49	0.427	0.39486	1.126e-49	0.4666	0.1487
cg00582562	17	46388465	N	rs11656941	17	46353216	A	2.271e-19	0.171	0.16203	4.897e-08	0.1183	0.02159
cg00582897	5	149675782	Y	rs873593	5	149669471	C	1.279e-96	1.071	0.9485	0	0.9965	0.7023
cg00583861	1	32014363	Y	rs12044533	1	31975618	G	4.837e-27	0.182	0.22106	2.413e-26	0.2121	0.07938
cg00585072	5	140186983	N	rs1030166	5	140185473	A	2.704e-32	-0.163	0.27611	3.376e-59	-0.2135	0.1756
cg00585207	3	10452954	Y	rs34906	3	10451880	T	1.379e-14	-0.059	0.10499	8.081e-13	-0.07912	0.0369
cg00585551	16	661116	Y	rs12149951	16	656842	G	1.505e-43	0.187	0.41062	4.106e-62	0.2111	0.1836
cg00585698	12	123750864	Y	rs3018098	12	123654812	C	2.015e-23	0.114	0.19696	3.762e-12	0.08987	0.03476
cg00586058	1	18063105	Y	rs11580304	1	18055720	G	5.854e-17	-0.081	0.13216	4.197e-24	-0.1332	0.07246
cg00586094	6	31775791	N	rs114316099	6	31681160	G	2.746e-24	0.161	0.20316	4.55e-26	0.2482	0.07853
cg00586317	12	122149765	Y	rs2669166	12	122149731	A	1.811e-72	0.395	0.63881	2.756e-106	0.4079	0.2965
cg00586420	2	177034761	N	rs13017511	2	177035395	A	2.645e-18	-0.06	0.15753	4.168e-20	-0.09168	0.05998
cg00586551	19	11347513	Y	rs737337	19	11347493	T	9.506e-17	-0.097	0.13666	9.571e-20	-0.1186	0.05885
cg00586700	19	50015178	N	rs59774409	19	50016748	C	1.1e-39	-0.283	0.36584	1.506e-47	-0.2752	0.1426
cg00587301	6	156717406	N	rs1078299	6	156717565	A	5.479e-42	-0.29	0.39817	6.448e-44	-0.2765	0.1321
cg00587342	22	41983798	N	rs4822052	22	42193741	G	5.465e-12	0.062	0.10601	6.188e-21	0.08247	0.06258
cg00587472	2	6952860	N	rs10495545	2	6990020	C	3.753e-09	-0.108	0.06892	3.125e-11	-0.1378	0.03182
cg00587665	15	100533223	Y	rs7175995	15	100533218	T	4.514e-27	-0.102	0.21277	6.174e-24	-0.1207	0.07193
cg00587941	13	114741241	Y	rs12019516	13	114740605	A	1.479e-39	0.877	0.39926	4.91e-161	1.467	0.4151
cg00588090	12	132412438	N	rs12369083	12	132413710	C	7.501e-23	-0.09	0.18269	2.228e-11	-0.09495	0.03229
cg00588198	6	29648452	Y	rs416568	6	29647628	T	1.014e-80	0.829	0.74572	8.457e-279	0.8126	0.6069
cg00588430	11	117400424	N	rs7130708	11	117400550	G	2.571e-08	-0.057	0.06329	6.107e-15	-0.08605	0.04366
cg00589573	12	53834955	N	rs784887	12	53825870	T	7.218e-13	0.131	0.10067	3.352e-13	0.1538	0.03812
cg00589617	1	230415343	N	rs60064487	1	230414038	T	8.144e-18	0.257	0.1395	1.087e-13	0.2415	0.03968
cg00590152	17	74003831	Y	rs2069538	17	74001190	G	1.794e-18	0.318	0.17071	2.142e-48	0.5307	0.1451
cg00590620	18	12254690	N	rs34519991	18	12258051	C	7.209e-21	-0.061	0.17972	3.518e-20	-0.07404	0.06021
cg00591333	17	79109910	N	rs4969254	17	79106005	C	5.558e-18	-0.087	0.15205	9.069e-34	-0.1292	0.102
cg00591421	10	106468736	Y	rs4076474	10	106471701	G	2.916e-10	-0.099	0.07428	4.903e-19	-0.1324	0.05662
cg00591660	16	2478353	N	rs7200467	16	2473925	A	1.893e-21	0.057	0.17896	2.472e-09	0.05088	0.02574
cg00591781	5	171881559	N	rs2731691	5	171871291	C	1.064e-23	-0.149	0.20323	3.59e-46	-0.2008	0.1386
cg00592058	6	40996075	N	rs4714417	6	40987782	A	3.177e-45	-0.143	0.37491	9.334e-46	-0.1556	0.1374
cg00593111	16	88958311	Y	rs72813595	16	88956074	G	1.18e-22	-0.073	0.19022	2.634e-18	-0.08327	0.05432
cg00593536	2	139538222	N	rs12621644	2	139439036	C	2.49e-29	0.337	0.24658	1.688e-41	0.3734	0.125
cg00593900	19	10206746	N	rs55752217	19	10218434	C	4.601e-40	-0.368	0.35545	1.362e-51	-0.2754	0.1542
cg00594167	5	131772039	N	rs2269821	5	131758314	G	6.551e-74	0.502	0.66499	1.821e-166	0.5444	0.4257
cg00594408	6	29595349	N	rs115440940	6	29562188	A	2.461e-08	-0.084	0.06736	4.32e-12	-0.1053	0.03457
cg00594866	2	237478577	N	rs13383532	2	237468449	C	2.964e-29	-0.332	0.24157	1.014e-41	-0.2935	0.1257
cg00595051	4	83955429	Y	rs1563645	4	83941387	G	2.825e-43	-0.257	0.3846	6.036e-51	-0.3119	0.1524
cg00595243	6	133137893	Y	rs10457594	6	133134100	T	9.61e-38	0.155	0.33063	3.628e-50	0.1907	0.1501
cg00596048	1	41847267	N	rs4660192	1	41842350	T	2.531e-32	-0.167	0.28959	3.56e-27	-0.159	0.08194
cg00596184	16	69350052	Y	rs3817030	16	69350035	A	2.407e-93	0.531	0.80512	2.4e-316	0.5486	0.6536
cg00596763	5	135529293	N	rs6868337	5	135528316	C	2.701e-24	0.117	0.2148	9.826e-15	0.08888	0.043
cg00597076	17	1395880	Y	rs55857956	17	1396330	C	2.72e-32	-0.093	0.28388	1.452e-28	-0.07458	0.08627
cg00597225	2	128649830	N	rs9677367	2	128653761	A	4.403e-28	-0.173	0.23003	5.297e-09	-0.1171	0.02468
cg00597445	4	5888193	Y	rs3774895	4	5887440	A	6.451e-56	0.881	0.48534	5.36e-185	0.8063	0.4605
cg00597876	15	74494909	Y	rs35917667	15	74490529	C	3.272e-16	-0.096	0.13363	9.816e-33	-0.1349	0.09889
cg00598009	13	113243141	N	rs7319692	13	113244418	C	4.926e-33	-0.18	0.27332	1.822e-26	-0.1881	0.07976
cg00598235	4	17580680	Y	rs6812675	4	17597549	G	2.738e-11	0.047	0.08173	4.704e-21	0.09989	0.06295
cg00598429	17	45928250	N	rs8064379	17	45927411	G	3.174e-63	0.366	0.57163	6.894e-61	0.3372	0.1802
cg00599163	2	162100495	Y	rs1921309	2	162048975	A	1.51e-61	0.406	0.55924	1.514e-176	0.4189	0.4449
cg00599530	6	170589809	Y	rs2983226	6	170577366	C	4.046e-13	-0.158	0.10506	1.877e-15	-0.1425	0.04529
cg00600033	16	1494719	N	rs12934261	16	1504215	G	3.598e-09	-0.054	0.06901	4.318e-23	-0.09437	0.06931
cg00600454	1	65468017	N	rs11590463	1	65467179	C	1.195e-29	0.319	0.27796	6.674e-35	0.3336	0.1054
cg00600477	8	144715010	N	rs2242087	8	144695176	C	3.65e-92	0.638	0.77782	0	0.7531	0.7459
cg00600854	1	4191364	N	rs4630099	1	4194823	A	5.643e-13	0.051	0.10782	7.704e-13	0.05994	0.03696
cg00601450	5	74908170	Y	rs55805408	5	74813944	C	1.227e-60	1.016	0.6626	1.764e-268	1.176	0.5929
cg00601727	7	148989733	Y	rs3735315	7	148979649	T	1.653e-73	0.21	0.59663	1.018e-105	0.2165	0.2951
cg00601836	6	152130332	Y	rs11756568	6	152042413	A	2.007e-17	0.241	0.13672	4.947e-16	0.2185	0.04712
cg00601953	7	155856104	Y	rs7782106	7	155856121	A	2.141e-51	-0.358	0.48548	7.371e-55	-0.3446	0.1634
cg00602416	10	21797819	N	rs191682958	10	21610888	C	1.279e-21	0.751	0.22107	2.004e-17	1.741	0.05153
cg00603097	18	72125359	N	rs10871735	18	72123909	C	8.717e-41	-0.185	0.34515	4.754e-61	-0.1884	0.1807
cg00603274	11	61596626	N	rs61896141	11	61556039	A	3.996e-47	0.225	0.43917	1.863e-88	0.2972	0.2529
cg00603435	2	142889367	N	rs149751375	2	142882649	A	2.55e-21	-0.447	0.1986	5.51e-12	-0.4061	0.03423
cg00604410	15	67417899	N	rs11071937	15	67417608	G	4.751e-24	-0.087	0.20465	1.814e-27	-0.09293	0.08284
cg00605038	22	36903287	Y	rs2277841	22	36900271	C	2.174e-23	-0.348	0.18497	1.307e-12	-0.2587	0.03623
cg00605270	1	28261552	Y	rs2474473	1	28247617	C	1.271e-19	-0.094	0.15702	5.945e-19	-0.1033	0.05635
cg00605362	16	4793770	N	rs1563443	16	4794212	A	2.847e-38	-0.179	0.33007	1.061e-24	-0.1584	0.07431
cg00605523	2	238523251	N	rs4271721	2	238522600	G	1.556e-37	-0.172	0.34172	1.667e-66	-0.2015	0.1956
cg00605988	16	31548698	N	rs4587995	16	31541524	A	4.273e-31	-0.13	0.26635	7.633e-40	-0.1456	0.1201
cg00606841	21	40757691	N	rs2244352	21	40757973	G	1.441e-21	0.074	0.18203	2.593e-22	0.0961	0.06688
cg00607058	22	31090071	N	rs5994334	22	31091934	C	3.348e-71	-0.953	0.60592	3.433e-198	-0.7252	0.484
cg00607755	2	42274082	N	rs78572108	2	42280066	G	1.409e-18	-0.133	0.16077	4.21e-22	-0.1418	0.06623
cg00609948	5	141488100	N	rs6878397	5	141474012	G	2.77e-10	-0.046	0.07422	4.637e-16	-0.08077	0.04721
cg00609961	6	28911199	Y	rs117714437	6	28897864	A	2.307e-13	0.057	0.10013	1.144e-17	0.09247	0.0523
cg00610021	22	45809244	N	rs717295	22	45825621	A	1.478e-20	-0.124	0.17171	5.569e-31	-0.1766	0.09358
cg00610844	5	6583797	N	rs555016	5	6583526	C	1.437e-26	0.101	0.23117	5.906e-28	0.1252	0.08434
cg00611469	22	32024802	Y	rs11703808	22	32024980	G	8.607e-29	0.087	0.25425	6.479e-57	0.1069	0.1692
cg00611548	6	116601663	Y	rs4945555	6	116631700	G	8.637e-38	-0.288	0.33071	3.072e-29	-0.3495	0.08827
cg00611789	5	78985432	N	rs4441859	5	78996244	A	7.798e-19	0.241	0.16935	1.075e-28	0.3141	0.08661
cg00612299	19	14584761	N	rs2287699	19	14590612	G	6.174e-16	-0.078	0.12652	1.05e-16	-0.07881	0.04926
cg00612595	21	47717864	N	rs7278971	21	47728618	A	7.844e-33	-0.642	0.26539	8.309e-40	-0.467	0.12
cg00612905	16	87700595	Y	rs79625515	16	87701506	T	3.255e-40	0.253	0.32778	1.988e-61	0.3724	0.1817
cg00613255	11	2182376	N	rs3842753	11	2181060	G	4.885e-21	0.061	0.17622	1.223e-14	0.05964	0.0427
cg00613649	5	173738819	N	rs2964083	5	173738577	G	1.992e-12	-0.049	0.096	2.481e-07	-0.07575	0.01933
cg00614805	20	61664180	N	rs79296110	20	61655355	G	1.96e-30	0.323	0.2842	1.865e-10	0.1254	0.02934
cg00614959	4	720870	N	rs12510790	4	714936	G	3.93e-69	0.719	0.61789	0	0.8872	0.7104
cg00615746	15	74658981	N	rs4077583	15	74666473	T	1.343e-15	-0.069	0.11964	3.384e-16	-0.106	0.04765
cg00616572	16	10772249	Y	rs35911766	16	10778994	G	4.883e-92	1.846	0.83479	0	1.832	0.7971
cg00616965	11	1331217	Y	rs4963037	11	1335744	T	8.489e-58	-0.288	0.52446	5.798e-86	-0.335	0.2466
cg00617064	2	27272375	N	rs11679069	2	27270311	A	6.808e-53	-0.199	0.46528	9.629e-53	-0.1992	0.1575
cg00618323	5	176515533	N	rs398198	5	176511095	C	7.633e-21	0.078	0.17281	1.104e-19	0.09932	0.05865
cg00619188	22	37493456	N	rs2160906	22	37493178	G	3.239e-18	-0.08	0.14746	6.153e-09	-0.06627	0.02447
cg00619263	5	134471974	N	rs114590188	5	134424627	G	4.6e-27	0.367	0.25268	7.225e-26	0.3489	0.07791
cg00619561	13	112980676	Y	rs9577704	13	112980712	G	1.833e-56	-0.317	0.53702	2.3e-45	-0.3031	0.1363
cg00619978	5	180046052	N	rs2387212	5	180035347	C	2.154e-13	-0.075	0.10624	1.011e-10	-0.06905	0.03019
cg00620628	2	238165917	N	rs6431527	2	238146532	C	1.421e-44	0.131	0.40455	1.201e-68	0.1933	0.2014
cg00621084	2	191400610	N	rs10169169	2	191412889	T	1.877e-41	-0.144	0.35944	6.328e-18	-0.128	0.05311
cg00621289	21	47855916	Y	rs140271021	21	47854470	C	6.517e-24	0.57	0.23111	5.64e-14	0.3945	0.04059
cg00622170	4	2944594	Y	rs2471349	4	2946376	C	1.202e-30	0.147	0.27602	2.152e-57	0.1906	0.1705
cg00622658	8	10469796	Y	rs6996950	8	10469817	A	2.475e-28	-0.087	0.22598	6.137e-39	-0.09914	0.1175
cg00625103	12	107078653	N	rs4964484	12	107113024	T	1.999e-13	0.062	0.10914	6.639e-10	0.07816	0.02757
cg00625783	17	43222106	N	rs60289499	17	43218677	G	8.334e-24	-0.102	0.19389	2.96e-35	-0.1306	0.1065
cg00625949	12	87119199	N	rs2702775	12	87119057	G	1.23e-14	-0.173	0.09921	5.046e-13	-0.2555	0.03755
cg00626312	3	184409746	N	rs4687194	3	184408980	G	4.853e-14	-0.06	0.09983	1.647e-23	-0.1081	0.07061
cg00626386	15	31742799	Y	rs10851562	15	31742811	G	1.111e-24	-0.089	0.20212	1.828e-12	-0.1027	0.03577
cg00627029	17	72322791	N	rs9904286	17	72328926	G	5.942e-25	0.121	0.2141	3.368e-16	0.1155	0.04765
cg00628697	21	38630342	N	rs9976050	21	38639294	C	1.192e-11	-0.253	0.08744	3.122e-14	-0.2405	0.0414
cg00628766	20	61980813	Y	rs6062875	20	61908155	A	2.486e-13	-0.211	0.10746	5.273e-19	-0.2125	0.05652
cg00628919	16	87702703	Y	rs1609432	16	87702670	G	2.481e-21	0.235	0.16318	1.515e-20	0.2951	0.06136
cg00629983	7	55323105	N	rs6970255	7	55323492	A	3.465e-09	0.052	0.05951	4.059e-17	0.08261	0.05056
cg00630761	8	94898169	Y	rs4735249	8	94898627	C	6.805e-55	0.153	0.45777	1.458e-36	0.1707	0.1104
cg00630991	12	12252249	Y	rs2430610	12	12245254	G	5.208e-20	0.122	0.17828	4.354e-16	0.1265	0.0473
cg00631329	6	26305371	Y	rs766406	6	26319588	T	1.124e-66	-0.764	0.55853	1.135e-152	-0.78	0.3983
cg00632125	10	1209447	N	rs7077795	10	1219371	C	1.124e-75	0.385	0.71397	5.981e-68	0.3025	0.1995
cg00632358	16	12657151	Y	rs1465563	16	12658947	G	1.253e-25	0.232	0.19043	7.505e-26	0.2883	0.07786
cg00632560	20	62675267	N	rs816947	20	62684283	T	3.54e-19	0.155	0.17438	1.27e-21	0.1763	0.06473
cg00632811	12	108078821	N	rs744267	12	108079446	G	2.032e-83	0.68	0.74499	9.853e-214	0.7126	0.5103
cg00632853	9	132403257	Y	rs4837393	9	132387665	C	1.34e-19	0.084	0.16464	2.173e-15	0.07704	0.04508
cg00633520	4	817492	Y	rs28699255	4	826998	G	6.658e-12	0.053	0.09067	1.229e-18	0.095	0.05536
cg00633768	12	131496287	N	rs117663666	12	131496099	C	7.103e-32	0.455	0.25693	3.098e-09	0.3856	0.02543
cg00634652	13	112166963	Y	rs12428180	13	112158541	C	1.87e-19	-0.257	0.16363	2.652e-11	-0.2312	0.03205
cg00635560	12	56359158	Y	rs11171705	12	56356559	A	1.447e-92	0.984	0.90001	0	1.093	0.7835
cg00635590	19	2273706	N	rs2854112	19	2273836	T	7.015e-60	-0.178	0.55593	5.076e-134	-0.207	0.3593
cg00636737	20	62695569	N	rs6090040	20	62692060	C	4.493e-13	0.06	0.10769	2.811e-10	0.05182	0.02877
cg00637144	13	52360268	Y	rs481133	13	52360414	C	2.436e-09	0.115	0.07102	4.129e-25	0.2263	0.07558
cg00637361	16	20493661	N	rs7202277	16	20452828	G	1.931e-15	-0.085	0.12336	1.433e-08	-0.09131	0.0233
cg00637477	20	62525797	Y	rs6062573	20	62530955	G	1.919e-10	-0.182	0.07937	3.912e-12	-0.2083	0.03471
cg00638574	1	209956565	Y	rs926346	1	209962204	A	6.13e-10	-0.041	0.07225	2.492e-16	-0.08628	0.04807
cg00638945	9	98266643	N	rs80155616	9	98243868	C	7.36e-28	-0.202	0.24346	7.785e-33	-0.2428	0.0992
cg00639984	16	839166	Y	rs2277901	16	839084	A	8.931e-21	0.083	0.18588	5.37e-27	0.1133	0.08139
cg00640120	17	61518241	Y	rs17760362	17	61418667	T	5.92e-91	1.122	0.76015	0	1.157	0.6858
cg00640376	6	33173927	N	rs2071025	6	33143756	A	2.426e-20	0.116	0.16517	4.749e-17	0.1041	0.05035
cg00642494	5	76941749	Y	rs62362482	5	76926954	T	2.64e-14	0.059	0.10237	4.553e-11	0.07746	0.0313
cg00643296	8	28174928	Y	rs73570753	8	28175255	C	1.032e-17	-0.221	0.15817	2.195e-15	-0.2399	0.04507
cg00643333	22	45705037	N	rs226506	22	45707520	T	7.456e-28	0.158	0.24584	2.874e-26	0.1722	0.07915
cg00643695	10	71810264	Y	rs111755500	10	71782817	G	3.979e-61	0.477	0.63152	1.094e-69	0.4585	0.2042
cg00644554	12	113531465	N	rs114093182	12	113528216	C	1.92e-28	0.533	0.25576	9.521e-20	0.7461	0.05885
cg00644847	1	6787585	N	rs11122123	1	6791386	T	3.263e-18	0.075	0.15075	1.735e-13	0.1081	0.03903
cg00645020	16	84693148	Y	rs67118461	16	84693149	G	1.155e-96	0.991	0.86236	0	1.179	0.8111
cg00645383	13	113121787	N	rs7997949	13	113124530	G	6.776e-18	-0.153	0.14214	9.162e-10	-0.1209	0.02712
cg00645579	11	617140	Y	rs7928902	11	609068	G	3.363e-25	0.12	0.20762	7.97e-14	0.06924	0.04011
cg00646381	17	77835854	Y	rs894867	17	77824978	T	1.275e-20	-0.082	0.16272	1.253e-07	-0.06269	0.02028
cg00646396	1	26482755	N	rs1335762	1	26485291	T	8.261e-20	0.068	0.17191	2.865e-21	0.07355	0.06362
cg00647232	1	177938408	Y	rs6682862	1	177938437	G	4.529e-42	0.256	0.37189	9.579e-11	0.1183	0.03027
cg00647258	22	19435555	Y	rs75637138	22	19440597	G	1.947e-13	0.079	0.09789	4.851e-16	0.0797	0.04715
cg00647317	7	50633725	N	rs10240980	7	50651530	C	2.112e-27	-0.099	0.23608	8.482e-20	-0.1006	0.05901
cg00647741	19	58693450	Y	rs12977863	19	58702050	T	3.023e-22	0.098	0.19623	3.152e-19	0.1161	0.05722
cg00648203	9	138967195	Y	rs4419885	9	138966434	G	3.356e-31	0.079	0.24868	1.382e-28	0.09919	0.08627
cg00648423	6	31276146	N	rs116729714	6	31276314	G	5.03e-35	-0.212	0.31036	2.347e-64	-0.2491	0.1898
cg00649377	6	30881728	N	rs114508431	6	30846096	C	9.41e-24	-0.24	0.20638	1.908e-27	-0.2233	0.08277
cg00650614	10	135059097	Y	rs880282	10	135276637	C	5.942e-16	0.343	0.12678	1.001e-09	0.2154	0.027
cg00650722	22	19135600	Y	rs5748006	22	19135180	G	1.368e-58	-0.275	0.56154	1.048e-80	-0.2806	0.2332
cg00651185	22	47457016	N	rs60490079	22	47475045	C	1.735e-16	-0.194	0.13527	1.133e-41	-0.2989	0.1255
cg00651497	15	48829009	N	rs1354738	15	48883696	T	1.618e-24	0.108	0.20994	3.601e-28	0.1523	0.085
cg00652223	16	23200809	Y	rs34105023	16	23134796	A	2.431e-12	-0.1	0.09604	5.249e-07	-0.09346	0.01829
cg00652772	2	102867420	Y	rs12469506	2	102965871	C	1.765e-11	-0.094	0.09272	1.149e-11	-0.1011	0.03321
cg00655702	15	91478531	Y	rs3784779	15	91453131	C	2.295e-11	0.12	0.07314	2.296e-23	0.2169	0.07016
cg00655706	9	138852191	N	rs10858189	9	138852085	C	1.105e-28	-0.092	0.23665	1.8e-49	-0.1349	0.1481
cg00655923	7	64895418	N	rs28773249	7	64871264	C	2.202e-38	0.07	0.32059	2.558e-20	0.05796	0.06065
cg00655982	19	50936038	N	rs1726815	19	50936511	A	1.756e-32	0.135	0.28668	2.178e-43	0.1867	0.1306
cg00656387	3	40428638	N	rs11707673	3	40450604	C	3.995e-17	-0.338	0.13786	3.985e-58	-0.4901	0.1726
cg00656735	6	41470922	N	rs2477837	6	41471023	G	5.282e-21	-0.091	0.18421	3.446e-31	-0.127	0.09421
cg00657094	1	1174190	N	rs78107697	1	1161866	C	9.008e-46	0.303	0.42537	1.765e-52	0.2993	0.1567
cg00657529	6	31698687	N	rs115200193	6	31745464	G	1.545e-13	0.168	0.10895	4.028e-36	0.2642	0.1091
cg00657810	16	69967212	N	rs11864678	16	69962481	T	1.393e-63	-0.34	0.53028	6.4e-142	-0.3373	0.3761
cg00658082	2	74669380	Y	rs11695896	2	74666075	G	5.157e-08	-0.074	0.05854	5.076e-12	-0.1206	0.03435
cg00658151	1	31368797	N	rs12085929	1	31372734	T	1.374e-23	-0.28	0.2336	5.263e-26	-0.3261	0.07834
cg00658411	16	4467558	N	rs13339488	16	4469400	T	2.524e-71	-0.33	0.63684	1.108e-265	-0.3998	0.5891
cg00658743	2	620044	N	rs6745262	2	635004	C	4.798e-24	0.104	0.19992	6.752e-07	0.06685	0.01794
cg00659077	18	77723271	N	rs3809933	18	77704512	C	1.223e-40	0.205	0.35095	1.623e-24	0.1664	0.07373
cg00659559	7	29961120	N	rs78366128	7	29956425	C	8.057e-64	0.332	0.60293	2.608e-68	0.347	0.2005
cg00660009	6	3054884	N	rs138409958	6	3048760	T	5.163e-45	-0.471	0.38021	2.197e-87	-0.6038	0.2502
cg00660140	2	128166045	N	rs61185143	2	128165478	C	1.925e-12	-0.065	0.09552	1.295e-09	-0.05708	0.02664
cg00660384	10	43746736	Y	rs2460554	10	43746702	G	2.281e-38	0.133	0.31989	8.506e-87	0.1981	0.2487
cg00660608	10	125853219	N	rs4929814	10	125843539	C	5.611e-12	-0.06	0.09661	7.624e-10	-0.07154	0.02738
cg00660701	1	17249201	Y	rs156858	1	16824337	T	1.468e-16	-0.065	0.13954	1.683e-12	-0.04984	0.03588
cg00660843	12	54954400	Y	rs7953703	12	54958164	C	3.487e-14	-0.313	0.12172	2.474e-50	-0.4676	0.1506
cg00662446	21	46895659	N	rs4819119	21	46883153	A	7.678e-36	-0.147	0.33793	7.617e-22	-0.151	0.06542
cg00662556	18	74963364	N	rs55752578	18	74965808	G	3.425e-14	-0.051	0.1126	4.701e-11	-0.06391	0.03126
cg00663584	12	133234893	N	rs5745047	12	133207715	G	2.158e-41	0.233	0.35747	9.285e-60	0.2552	0.1771
cg00664406	3	51740875	N	rs4687569	3	51432895	C	3.008e-14	0.096	0.11617	6.955e-18	0.1424	0.05298
cg00664454	16	57149847	N	rs291053	16	57149978	T	1.116e-51	-0.206	0.43959	5.214e-121	-0.2629	0.3305
cg00664609	16	2198075	N	rs35786	16	2196339	T	6.637e-07	-0.07	0.04833	2.141e-12	-0.0939	0.03555
cg00664730	6	168393930	N	rs9346518	6	168417693	C	6.827e-19	-0.123	0.16521	1.504e-07	-0.08806	0.02003
cg00666749	13	21637118	N	rs4500574	13	21520899	G	1.69e-13	-0.141	0.09767	8.392e-16	-0.1873	0.0464
cg00667343	1	244624249	N	rs3006008	1	244629350	C	1.703e-45	0.143	0.39852	3.647e-35	0.1591	0.1062
cg00667525	19	18699118	N	rs10409392	19	18699333	C	7.585e-79	0.334	0.6819	3.392e-261	0.3725	0.5828
cg00667647	1	119542475	N	rs7512189	1	119542532	A	2.407e-27	0.065	0.21922	9.441e-11	0.05989	0.03029
cg00667751	6	28956320	N	rs183396649	6	28729035	C	1.173e-14	0.292	0.11882	8.388e-12	0.317	0.03365
cg00667948	13	100651721	Y	rs144279585	13	100651173	G	9.727e-93	1.868	0.8995	0	2.161	0.8007
cg00668212	10	134066136	Y	rs113771911	10	134079062	C	2.038e-35	0.809	0.68688	1.374e-66	0.6398	0.1958
cg00668559	6	44230977	N	rs730775	6	44232074	A	1.764e-69	-0.213	0.57164	2.374e-106	-0.2012	0.2966
cg00669347	16	86767757	Y	rs8057453	16	86769827	T	4.648e-10	0.07	0.08542	8.471e-22	0.1188	0.06528
cg00669774	12	127768788	N	rs11059051	12	127756262	T	3.82e-14	0.113	0.10969	5.923e-11	0.1275	0.03093
cg00670721	3	186504202	Y	rs75954591	3	186416961	T	1.161e-14	0.463	0.11856	3.837e-10	0.3857	0.02834
cg00670913	11	98890591	N	rs4754573	11	98890724	A	2.108e-14	-0.069	0.11635	6.057e-12	-0.08486	0.0341
cg00671126	7	1886597	N	rs4236271	7	1881369	C	1.986e-59	0.294	0.50132	2.515e-170	0.2844	0.4331
cg00671534	13	27316496	Y	rs7992159	13	27293509	C	5.541e-38	0.189	0.33088	8.037e-18	0.1394	0.05279
cg00672936	8	38832728	N	rs12541060	8	38816403	C	7.637e-13	0.079	0.09891	6.101e-10	0.07375	0.02769
cg00673251	10	11784140	N	rs3814627	10	11783873	A	7.961e-11	-0.128	0.07886	3.263e-16	-0.1927	0.0477
cg00673290	2	21266727	N	rs1367117	2	21263900	G	3.548e-18	-0.218	0.15206	4.356e-35	-0.2549	0.106
cg00674004	10	101280750	N	rs10883369	10	101291367	C	3.792e-31	-0.152	0.26081	1.773e-25	-0.1535	0.07671
cg00674024	14	102829918	N	rs12883853	14	102850564	T	3.574e-15	0.058	0.12139	6.8e-08	0.06734	0.02113
cg00675157	4	46381220	Y	rs1442061	4	46371220	G	1.522e-97	1.522	0.79345	0	1.714	0.8419
cg00675878	22	23521267	N	rs55637879	22	23513921	C	2.582e-25	-0.06	0.20402	5.101e-13	-0.05249	0.03754
cg00676728	10	124213760	N	rs3750847	10	124215421	C	1.516e-25	0.102	0.19705	2.135e-14	0.1092	0.04193
cg00676925	16	540266	Y	rs12934834	16	531243	C	1.518e-38	-0.163	0.32387	9.838e-43	-0.1589	0.1286
cg00677574	17	43221327	Y	rs12051846	17	43226887	A	1.437e-55	-0.375	0.47205	1.421e-44	-0.2602	0.134
cg00681003	20	23586547	Y	rs2983639	20	23586184	C	1.178e-87	0.836	0.77299	4.877e-313	0.7579	0.6498
cg00681462	14	75800724	N	rs12879500	14	75801084	C	8.276e-48	-0.349	0.41193	2.643e-39	-0.2901	0.1185
cg00682734	20	55200973	N	rs111766090	20	55217868	C	2.206e-37	-0.149	0.33036	3.577e-27	-0.1484	0.08194
cg00683984	7	45615337	N	rs10951823	7	45618005	C	1.403e-10	0.076	0.07985	6.354e-12	0.09233	0.03404
cg00684032	4	1343700	Y	rs4974603	4	1343168	C	5.008e-33	-0.103	0.30984	1.982e-62	-0.1553	0.1845
cg00684075	2	85969661	N	rs35717723	2	85970677	C	7.675e-15	-0.06	0.12346	1.508e-15	-0.05129	0.04559
cg00684116	15	101094461	Y	rs9920217	15	101098922	C	4.368e-45	0.456	0.41356	5.046e-51	0.3422	0.1526
cg00684125	7	21209165	N	rs2529755	7	20844991	C	6.763e-14	-0.068	0.11253	1.014e-14	-0.09138	0.04296
cg00684283	14	105943425	N	rs4983413	14	105930406	G	1.796e-14	0.078	0.11352	1.23e-20	0.08418	0.06164
cg00684824	6	56112024	N	rs72870235	6	56177456	T	5.703e-33	-0.355	0.36594	1.491e-37	-0.3507	0.1133
cg00685319	17	6560967	Y	rs1808213	17	6560977	C	5.422e-69	0.239	0.63355	4.486e-212	0.3036	0.5076
cg00685853	2	88648947	N	rs1258434	2	88644910	G	2.906e-30	0.157	0.25057	5.693e-45	0.1644	0.1352
cg00686132	6	168257835	N	rs639094	6	168294970	T	3.681e-14	0.091	0.1252	8.346e-21	0.1443	0.06217
cg00686451	17	43361331	Y	rs7207549	17	43360128	G	2.639e-24	-0.196	0.19731	4.818e-31	-0.229	0.09377
cg00686926	3	141514782	N	rs6806847	3	141515136	G	5.739e-34	-0.14	0.32735	2.078e-73	-0.1827	0.2141
cg00688402	20	61591209	Y	rs2427462	20	61591049	C	4.518e-85	0.354	0.76046	2.148e-315	0.4016	0.6525
cg00688756	6	30706518	Y	rs115362044	6	30690265	A	6.876e-76	1.737	0.92607	1.656e-193	2.179	0.4758
cg00688820	7	138603496	N	rs73478176	7	138604793	T	2.377e-28	-0.181	0.25775	1.635e-19	-0.1584	0.05812
cg00689225	14	35871954	Y	rs72666636	14	35837014	G	2.372e-28	0.174	0.24257	9.826e-49	0.2285	0.146
cg00689492	4	1303491	N	rs13119532	4	1304505	G	1.816e-36	-0.26	0.33343	1.749e-53	-0.2535	0.1596
cg00689685	6	32139812	Y	rs115419732	6	32121594	T	4.327e-97	1.832	0.75774	0	2.04	0.7452
cg00691598	8	1810526	Y	rs62477521	8	1810498	A	2.912e-16	-0.104	0.13004	2.819e-09	-0.1205	0.02556
cg00691974	4	185087958	N	rs1882332	4	185086986	T	4.524e-13	0.066	0.10309	5.04e-13	0.06831	0.03755
cg00691999	4	55094011	N	rs7668190	4	55096270	A	1.897e-14	-0.164	0.10948	6.373e-07	-0.149	0.01802
cg00692088	6	161622097	Y	rs74797747	6	161628660	G	2.191e-46	0.489	0.4584	1.829e-66	0.5515	0.1955
cg00692277	16	3230847	N	rs1076572	16	3230588	G	6.471e-23	-0.118	0.20623	5.214e-46	-0.1159	0.1382
cg00692279	22	50448934	N	rs137878	22	50456791	G	6.277e-17	0.06	0.14593	2.891e-07	0.04605	0.01912
cg00692367	1	211665511	N	rs57986933	1	211635721	G	5.18e-19	-0.112	0.14936	1.626e-16	-0.1006	0.04866
cg00692780	2	222434778	N	rs114022440	2	222285268	A	1.253e-37	-0.57	0.30646	9.983e-36	-0.5591	0.1079
cg00693253	12	57559808	Y	rs1800181	12	57578288	C	7.72e-42	0.688	0.4615	1.394e-171	1.282	0.4355
cg00693599	9	139836323	Y	rs28578007	9	139838690	C	4.787e-23	0.071	0.20073	8.39e-08	0.04525	0.02084
cg00693710	8	102313771	N	rs10505007	8	102330393	A	2.995e-66	-0.272	0.60268	3.775e-101	-0.3616	0.2842
cg00693978	1	146556675	N	rs590354	1	146520738	A	1.914e-31	0.132	0.28368	7.665e-47	0.1651	0.1406
cg00694040	18	76073021	Y	rs9949530	18	76073022	G	4.336e-17	0.762	1.1113	0	1.691	0.6704
cg00694258	10	32038939	N	rs76968044	10	32030465	A	3.716e-46	-0.372	0.3739	3.402e-79	-0.388	0.2292
cg00694302	12	47609865	N	rs61927720	12	47584775	C	8.928e-66	0.794	0.65796	1.35e-13	0.3542	0.03938
cg00695177	8	8761750	Y	rs332028	8	8761751	G	9.865e-94	1.752	0.87884	0	1.93	0.6942
cg00695328	16	87158993	Y	rs17780401	16	87159237	T	1.627e-35	-0.096	0.33375	7.744e-30	-0.112	0.0901
cg00695391	1	2525548	Y	rs141247719	1	2631247	T	1.081e-12	-0.218	0.09294	4.109e-17	-0.2319	0.05055
cg00695760	1	201449404	N	rs4915233	1	201443467	A	8.991e-41	0.137	0.36873	1.535e-40	0.1389	0.1222
cg00696567	16	25042924	N	rs62033267	16	25037540	A	2.453e-11	-0.061	0.07926	6.178e-08	-0.04684	0.02126
cg00696711	6	158732396	Y	rs10080516	6	158719296	G	4.923e-38	0.536	0.30319	9.664e-09	0.2416	0.02385
cg00697057	5	138713897	N	rs11949598	5	138743151	T	1.724e-58	0.37	0.51788	3.262e-72	0.366	0.2109
cg00697095	17	37897076	N	rs72832924	17	37896856	C	2.449e-28	0.206	0.26528	3.86e-09	0.1296	0.02512
cg00697301	12	19936477	N	rs2695013	12	19940499	G	8.49e-27	-0.387	0.22443	1.766e-31	-0.3897	0.09509
cg00697672	16	89151343	N	rs9935216	16	89148643	C	3.262e-19	0.114	0.15647	1.424e-30	0.2092	0.09234
cg00697992	2	139537131	N	rs12621644	2	139439036	C	1.672e-39	-0.15	0.32741	4.659e-13	-0.1136	0.03766
cg00698126	7	148959735	Y	rs3735315	7	148979649	T	2.115e-20	-0.092	0.16383	1.317e-23	-0.1241	0.07091
cg00698263	17	78962984	Y	rs7215688	17	78958251	C	3.075e-73	-0.867	0.70603	2.903e-151	-0.7747	0.3955
cg00698916	6	13767628	N	rs12527304	6	13765003	C	6.101e-15	0.051	0.11964	1.857e-30	0.1056	0.09199
cg00699461	21	44071900	Y	rs228038	21	44071939	G	5.644e-12	0.081	0.08655	6.668e-20	0.1935	0.05934
cg00699901	16	2908157	Y	rs75361325	16	2909681	G	1.687e-16	-0.144	0.13218	2.799e-33	-0.1935	0.1005
cg00700412	12	58011837	Y	rs2277323	12	58009372	G	8.774e-19	0.168	0.16659	1.963e-14	0.1799	0.04205
cg00700487	7	150706128	Y	rs743507	7	150707488	T	3.478e-17	0.114	0.15037	4.462e-17	0.1091	0.05043
cg00701051	1	145385391	N	rs7536830	1	145397947	G	1.806e-38	-0.534	0.3431	2.005e-48	-0.5739	0.1451
cg00701064	4	6280414	Y	rs73071607	4	6295853	C	8.567e-13	0.108	0.10486	4.207e-10	0.0856	0.02821
cg00701493	3	184280384	Y	rs9290793	3	184291782	T	3.02e-11	-0.063	0.08093	3.714e-12	-0.07563	0.03478
cg00701946	2	54087200	N	rs12613353	2	53974223	T	5.268e-21	0.204	0.18233	4.119e-18	0.2385	0.0537
cg00702561	9	132458129	Y	rs894418	9	132458129	C	1.36e-57	1.105	0.53979	3.937e-147	1.23	0.387
cg00702872	6	3524580	N	rs9392001	6	3630232	C	5.061e-22	-0.088	0.18141	9.822e-18	-0.07686	0.05251
cg00704369	7	81996559	Y	rs12707489	7	81996604	A	3.821e-48	0.283	0.43857	5.822e-63	0.3695	0.1859
cg00704664	20	60500578	Y	rs3787419	20	60501522	G	2.763e-94	-1.375	0.74348	0	-1.44	0.822
cg00704796	22	51064137	Y	rs3091400	22	51059118	T	1.711e-24	-0.119	0.18784	8.722e-54	-0.1826	0.1604
cg00704970	17	78865368	Y	rs7223646	17	78874242	G	2.719e-66	-0.301	0.59059	8.56e-220	-0.3884	0.5202
cg00705328	17	80416013	Y	rs7209788	17	80415914	A	1.943e-26	0.104	0.19352	8.583e-59	0.1491	0.1744
cg00705508	21	46798397	Y	rs4819075	21	46789984	T	2.056e-19	0.129	0.16423	1.614e-17	0.1112	0.05183
cg00705600	4	185820660	Y	rs4862455	4	185821036	G	3.665e-21	-0.127	0.19018	1.765e-15	-0.09742	0.04537
cg00705661	14	93706609	N	rs740790	14	93739355	C	1.294e-09	-0.11	0.07471	8.679e-21	-0.2347	0.06212
cg00706302	2	113832957	Y	rs13011842	2	113833570	C	4.738e-11	-0.075	0.08739	5.08e-08	-0.05753	0.02154
cg00706536	17	40609826	Y	rs67560218	17	40607129	T	1.002e-37	-0.322	0.31889	1.574e-14	-0.2715	0.04235
cg00706994	11	59190310	N	rs2167923	11	59205772	T	1.459e-21	-0.102	0.1935	4.334e-14	-0.09341	0.04095
cg00707134	16	66906974	N	rs152169	16	66913639	C	1.535e-14	-0.046	0.11906	3.031e-14	-0.06282	0.04144
cg00707380	14	56808483	Y	rs73275301	14	56804253	C	3.546e-18	0.125	0.14454	8.726e-16	0.1421	0.04634
cg00707777	3	53290340	Y	rs7633966	3	53289527	T	7.355e-37	-0.098	0.31874	4.751e-37	-0.1208	0.1118
cg00707814	12	121893668	N	rs6489811	12	121893626	G	1.244e-49	0.169	0.47428	5.039e-42	0.1616	0.1266
cg00708486	14	55355071	Y	rs7155501	14	55347827	A	4.852e-31	-0.209	0.26717	5.919e-59	-0.2102	0.1749
cg00710862	2	85545908	N	rs2292653	2	85552261	A	6.296e-19	-0.222	0.15198	1.377e-29	-0.2774	0.08933
cg00710972	10	13275430	Y	rs3829925	10	13275553	G	1.249e-54	-0.359	0.47206	3.217e-83	-0.3789	0.2396
cg00712181	10	71577188	Y	rs2683569	10	71576478	G	6.477e-13	0.075	0.09072	5.438e-26	0.1169	0.0783
cg00712409	1	33358057	N	rs1053542	1	33360234	C	5.149e-15	0.281	0.12613	4.642e-10	0.2489	0.02807
cg00713278	4	784961	N	rs28497436	4	756045	T	1.523e-45	-0.12	0.40273	6.417e-66	-0.1332	0.194
cg00713567	8	143545949	N	rs55875009	8	143556790	G	3.664e-11	-0.1	0.08629	6.938e-12	-0.1071	0.03391
cg00713939	8	144660590	Y	rs1809148	8	144663075	G	3.415e-74	-1.487	0.67656	6.872e-229	-1.416	0.5347
cg00715696	16	85660534	Y	rs4843971	16	85663242	T	1.088e-07	-0.094	0.05461	7.325e-15	-0.102	0.04341
cg00715988	14	96968640	Y	rs7160148	14	96968604	G	2.525e-18	-0.044	0.14372	3.206e-65	-0.09741	0.1921
cg00716083	3	46506554	N	rs4682816	3	46487775	C	4.057e-21	-0.055	0.17657	5.581e-16	-0.06681	0.04696
cg00716991	9	36166159	N	rs10972770	9	36169187	C	1.295e-20	0.077	0.17045	2.902e-11	0.07124	0.03193
cg00717279	7	208985	N	rs34492442	7	203326	T	5.641e-13	-0.054	0.11056	2.192e-16	-0.08297	0.04824
cg00718107	8	105337856	N	rs2458422	8	105332817	T	9.943e-34	-0.119	0.27797	6.246e-14	-0.08761	0.04044
cg00718400	3	32509018	Y	rs609923	3	32508990	A	1.065e-63	-0.311	0.601	1.195e-207	-0.4281	0.5002
cg00718883	8	26493115	N	rs930470	8	26492888	T	2.625e-09	-0.049	0.0648	1.241e-20	-0.1242	0.06163
cg00720339	7	157448944	N	rs1638025	7	157447366	C	2.721e-27	0.091	0.24205	3.711e-17	0.1114	0.05069
cg00720747	16	4363832	Y	rs73505266	16	4363877	T	4.663e-17	0.205	0.15471	4.254e-07	0.1338	0.01858
cg00720829	6	30131219	N	rs115019028	6	30132035	G	8.375e-40	0.167	0.3454	2.88e-45	0.1854	0.136
cg00720845	4	774393	N	rs7336	4	760258	G	3.621e-16	0.055	0.12238	5.689e-15	0.07443	0.04376
cg00722041	10	132882883	Y	rs7902801	10	132888456	T	1.041e-34	0.264	0.30923	1.058e-13	0.1878	0.03971
cg00722081	10	61147668	N	rs284622	10	61034908	C	1.094e-34	0.14	0.33156	1.776e-08	0.08393	0.023
cg00722631	5	9548098	Y	rs1706990	5	9551028	A	2.371e-86	0.946	0.72876	7.182e-306	0.8069	0.6412
cg00722834	4	185871509	Y	rs4588505	4	185868978	T	2.308e-16	0.086	0.13818	2.452e-10	0.08158	0.02896
cg00723017	8	124953650	Y	rs10102622	8	124985780	A	4.338e-28	-0.078	0.23226	5.122e-73	-0.1513	0.213
cg00723338	4	674590	N	rs3891250	4	658304	G	1.439e-14	0.203	0.10774	1.491e-14	0.1678	0.04242
cg00724111	11	47209415	N	rs11039122	11	47213117	G	1.28e-32	-0.141	0.27688	5.233e-70	-0.199	0.205
cg00724839	22	39240704	Y	rs117773903	22	39226589	C	1.526e-20	0.232	0.16657	6.207e-08	0.1683	0.02126
cg00725089	1	38942403	Y	rs2265996	1	38938597	T	1.214e-21	0.113	0.18296	1.661e-16	0.1159	0.04863
cg00725162	22	45018185	Y	rs738363	22	45017521	C	3.695e-08	0.081	0.05603	4.174e-23	0.1652	0.06935
cg00725401	8	70945169	N	rs72662095	8	70945180	G	4.207e-18	-0.105	0.16126	8.411e-14	-0.1031	0.04003
cg00726046	20	43161260	N	rs6031644	20	43156272	G	1.128e-69	0.408	0.5871	2.546e-89	0.3903	0.2551
cg00727334	4	57456686	Y	rs74817571	4	57291076	G	6.778e-18	1.227	0.38976	1.154e-29	1.721	0.08957
cg00727673	3	53190763	N	rs35292588	3	53184856	G	7.682e-12	-0.048	0.09066	3.133e-07	-0.0434	0.01901
cg00728371	8	1379853	Y	rs7837414	8	1381890	T	4.104e-24	0.082	0.20775	2.009e-13	0.1043	0.03883
cg00729049	2	171679402	N	rs3762553	2	171674098	C	6.264e-29	-0.148	0.23904	2.733e-16	-0.09928	0.04794
cg00729699	8	21918075	N	rs112486372	8	21934686	C	1.736e-38	-0.476	0.38248	4.959e-39	-0.4349	0.1177
cg00729708	15	101084442	Y	rs55719509	15	101084442	A	1.542e-33	-0.898	0.3169	5.925e-96	-0.8209	0.2716
cg00729875	1	100111713	N	rs3913779	1	99573292	G	3.037e-22	0.102	0.1824	2.751e-11	0.08552	0.032
cg00730441	17	59483863	N	rs11871637	17	59490235	T	5.352e-21	0.106	0.17777	6.866e-24	0.1198	0.07179
cg00730670	10	105510713	Y	rs4918046	10	105515412	T	2.092e-28	-0.252	0.23827	4.252e-09	-0.1873	0.02499
cg00731185	7	155167702	Y	rs73161322	7	155167701	T	1.849e-09	-0.054	0.07756	1.9e-37	-0.1705	0.113
cg00731608	14	103593907	Y	rs2234130	14	103595997	C	8.99e-36	0.212	0.29989	5.086e-34	0.2126	0.1028
cg00732378	16	55021073	N	rs12923455	16	55011398	G	4.139e-42	0.185	0.36029	9.639e-74	0.1956	0.215
cg00732810	13	114875282	Y	rs9314890	13	114873155	A	2.285e-30	0.135	0.25516	5.763e-84	0.2045	0.2415
cg00733150	22	45705707	N	rs5766639	22	45700340	C	2.866e-63	0.383	0.55516	1.211e-242	0.5229	0.5558
cg00734124	6	167177712	N	rs388033	6	167177037	T	3.519e-60	-0.214	0.51332	5.325e-48	-0.1925	0.1439
cg00734567	1	86172782	N	rs821403	1	86121223	G	1.015e-25	0.18	0.21956	7.067e-10	0.113	0.02749
cg00734629	7	128471146	N	rs2046974	7	128440641	T	9.603e-49	-0.125	0.45916	3.763e-41	-0.1324	0.124
cg00734931	6	9116428	N	rs7756210	6	9105062	T	1.519e-30	-0.191	0.27645	1.239e-18	-0.161	0.05535
cg00736104	12	118974383	Y	rs12307358	12	118961030	A	8.219e-19	0.081	0.16458	5.62e-07	0.05886	0.0182
cg00737841	10	130726624	N	rs4304676	10	130707599	C	1.027e-11	0.233	0.09422	2.651e-11	0.2186	0.03205
cg00738919	7	1100172	Y	rs113221697	7	1108743	C	3.895e-59	-0.336	0.51964	2.509e-80	-0.258	0.2322
cg00738934	8	78996279	N	rs34965401	8	78991957	C	1.028e-72	-0.51	0.65868	7.417e-203	-0.5797	0.492
cg00739217	17	76183602	Y	rs4306580	17	76178415	G	3.241e-14	0.228	0.12303	1.865e-15	0.2575	0.0453
cg00739278	7	38351226	N	rs2286693	7	38351975	G	6.75e-23	-0.232	0.19479	1.027e-17	-0.2235	0.05245
cg00739471	14	69415588	N	rs2268979	14	69415962	C	1.109e-11	0.19	0.09988	2.079e-50	0.3097	0.1509
cg00739593	10	116164714	Y	rs7899139	10	116165124	A	8.729e-24	0.113	0.22155	2.478e-10	0.09	0.02894
cg00739667	16	81731648	N	rs2873480	16	81729108	C	5.645e-12	-0.048	0.08239	6.965e-12	-0.07829	0.03391
cg00740510	22	43811071	Y	rs12483875	22	43811077	A	1.366e-80	0.948	0.69456	2.51e-294	1.035	0.6269
cg00740870	14	68008669	N	rs72721029	14	68008802	A	5.044e-39	0.246	0.3164	2.955e-52	0.3111	0.1561
cg00740914	2	66652111	Y	rs13007128	2	66651276	C	2.32e-18	-0.117	0.15664	9.873e-25	-0.1416	0.0744
cg00742121	19	34112304	Y	rs12610008	19	34100427	G	5.986e-65	0.246	0.58896	1.511e-87	0.219	0.2506
cg00744413	15	98196022	N	rs66502176	15	98420078	G	5.84e-14	-0.192	0.11168	9.909e-15	-0.1953	0.04299
cg00745170	16	10775761	N	rs2697653	16	10826962	G	4.836e-28	0.15	0.23463	1.724e-10	0.0881	0.02945
cg00746308	21	44868948	N	rs78093032	21	44863885	T	7.573e-47	0.285	0.43238	6.502e-71	0.3129	0.2074
cg00747342	2	23700632	Y	rs10178369	2	23700603	C	5.329e-38	-0.104	0.31354	5.062e-36	-0.1359	0.1088
cg00747849	22	19165386	N	rs2518835	22	19251040	C	4.948e-15	0.081	0.12753	1.184e-08	0.07125	0.02356
cg00747975	14	77333987	Y	rs1882842	14	77332160	G	1.131e-11	0.094	0.10032	2.357e-19	0.14	0.05762
cg00748494	13	23412343	N	rs9506942	13	23412589	C	2.13e-22	-0.264	0.18702	2.181e-38	-0.3356	0.1158
cg00749118	7	1938791	Y	rs73046378	7	1914418	C	2.209e-17	0.237	0.14734	3.542e-13	0.1935	0.03804
cg00749672	7	26437192	N	rs1229659	7	26436774	G	8.872e-59	-0.19	0.48573	7.166e-124	-0.233	0.337
cg00750074	16	89608354	Y	rs432936	16	89604610	A	1.526e-67	0.299	0.61767	1.111e-122	0.2942	0.3343
cg00750088	6	41649914	Y	rs9462735	6	41646839	C	4.63e-21	-0.107	0.17065	1.035e-15	-0.108	0.04611
cg00750481	13	80755568	N	rs508105	13	80761823	C	2.195e-42	0.567	0.36486	1.184e-110	0.3933	0.3068
cg00750606	1	20899121	Y	rs10799640	1	20896411	T	5.364e-46	-0.159	0.39905	9.216e-40	-0.1717	0.1199
cg00750630	14	51854261	Y	rs7154161	14	51854268	T	2.136e-14	-0.102	0.11389	1.349e-14	-0.137	0.04256
cg00750880	17	75681168	N	rs9895647	17	75688743	A	1.551e-19	0.137	0.15397	1.065e-11	0.1328	0.03332
cg00751100	16	88787639	N	rs11645197	16	88791458	G	1.054e-23	-0.098	0.1971	4.369e-47	-0.1677	0.1413
cg00751501	16	84342709	Y	rs445141	16	84346189	C	1.626e-25	0.31	0.20591	3.928e-07	0.1528	0.01869
cg00752195	4	1399516	N	rs13128825	4	1334007	G	1.45e-14	-0.065	0.11276	1.007e-08	-0.05695	0.02379
cg00752263	4	3486116	N	rs736993	4	3485760	C	8.846e-75	-0.284	0.68264	1.096e-162	-0.3259	0.4183
cg00752969	2	70311984	N	rs6546568	2	70312980	C	1.246e-26	-0.288	0.23601	2.209e-12	-0.2441	0.0355
cg00753039	10	134969141	N	rs7904294	10	134968541	C	3.052e-88	0.44	0.74919	0	0.4397	0.6824
cg00753337	12	133234725	N	rs5744993	12	133212382	G	2.114e-13	0.086	0.10531	1.405e-07	0.07525	0.02012
cg00753658	20	61867154	N	rs2236186	20	61875497	C	7.927e-23	-0.09	0.19309	5.753e-18	-0.06804	0.05325
cg00753676	4	38662991	N	rs1466414	4	38664324	A	4.002e-18	-0.063	0.16306	2.527e-25	-0.08969	0.07623
cg00753867	3	194319463	Y	rs9839757	3	194319313	G	1.499e-28	-0.172	0.24106	4.735e-29	-0.1876	0.08769
cg00753924	9	137298813	N	rs3132297	9	137301866	G	4.307e-65	-0.379	0.56295	1.192e-236	-0.415	0.5468
cg00754063	19	16345954	N	rs12980656	19	16355652	A	2.187e-10	0.062	0.08336	1.424e-11	0.06967	0.03292
cg00754947	7	50861967	N	rs11978750	7	50864066	A	2.151e-17	0.107	0.13343	9.557e-07	0.08725	0.01746
cg00755063	19	13275288	N	rs3760912	19	13263338	C	8.296e-13	-0.068	0.09795	1.612e-17	-0.09101	0.05183
cg00755546	1	19971792	N	rs11810271	1	19972586	A	6.366e-29	0.313	0.24991	4.297e-44	0.3153	0.1326
cg00756062	16	87695845	N	rs62053817	16	87695352	G	3.523e-31	0.181	0.24913	4.219e-24	0.195	0.07245
cg00756845	6	154678593	N	rs742517	6	154677723	G	1.4e-41	-0.21	0.38306	1.945e-49	-0.2457	0.1481
cg00756943	15	91208460	Y	rs112130295	15	91206164	G	2.171e-37	-0.367	0.34208	3.274e-37	-0.2967	0.1123
cg00757933	6	29760864	Y	rs116355916	6	29804165	G	2.969e-14	0.094	0.10141	1.432e-09	0.1118	0.0265
cg00758533	17	656901	Y	rs78152133	17	697050	A	2.106e-40	0.676	0.33658	1.273e-49	0.6418	0.1486
cg00758881	16	58534681	N	rs149428	16	58668566	G	1.924e-28	-0.437	0.26849	8.053e-66	-0.474	0.1937
cg00759058	7	158032120	Y	rs10249470	7	157947741	T	8.455e-21	0.102	0.18847	3.356e-12	0.07027	0.03492
cg00759178	10	131359714	N	rs56254135	10	131347456	G	8.621e-15	0.121	0.12425	5.995e-12	0.1385	0.03412
cg00759254	1	27679961	Y	rs6702341	1	27676925	G	3.52e-52	0.124	0.47488	3.046e-52	0.1111	0.1561
cg00759699	19	12991918	Y	rs6511840	19	12954720	C	8.822e-28	0.175	0.25256	1.116e-35	0.1652	0.1077
cg00760872	13	33514837	Y	rs4943019	13	33514022	G	2.878e-18	0.271	0.14097	1.492e-15	0.2713	0.0456
cg00760992	12	50223054	Y	rs4898532	12	50223579	T	5.837e-15	-0.042	0.11737	7.738e-15	-0.06348	0.04333
cg00761330	16	1132015	Y	rs197057	16	1132015	G	4.65e-82	0.926	0.7119	8.309e-276	0.9375	0.6029
cg00761968	13	53314142	N	rs3759509	13	53314278	G	2.147e-31	0.075	0.28756	1.05e-19	0.08162	0.05872
cg00762003	21	45393541	Y	rs7281359	21	45393542	G	4.84e-43	0.925	0.40386	3.153e-172	1.176	0.4367
cg00764109	1	114697582	N	rs11582324	1	114697001	A	6.331e-25	-0.142	0.21143	4.16e-23	-0.1511	0.06941
cg00764668	19	18108895	Y	rs10411508	19	18110574	G	5.469e-21	0.055	0.16304	3.043e-27	0.07924	0.08215
cg00765522	14	71605994	N	rs221889	14	71612874	T	1.665e-17	-0.099	0.142	2.132e-07	-0.07872	0.01954
cg00766289	12	3311121	N	rs7980759	12	3231752	A	1.402e-55	-0.411	0.47258	9.944e-92	-0.4777	0.2611
cg00767058	13	114103796	N	rs9549808	13	114171817	T	8.012e-09	0.082	0.06439	4.091e-11	0.1011	0.03145
cg00767201	19	22141063	Y	rs699639	19	22120805	G	6.661e-16	-0.107	0.13381	7.035e-11	-0.1228	0.0307
cg00767496	15	45671279	Y	rs12595153	15	45655354	C	3.627e-10	-0.052	0.07418	1.278e-19	-0.1318	0.05845
cg00767977	8	142231634	N	rs11777252	8	142235191	C	1.881e-51	-0.16	0.47197	6.664e-73	-0.1794	0.2127
cg00768359	19	51456308	N	rs268901	19	51452800	T	1.09e-15	0.103	0.12242	8.274e-07	0.08821	0.01766
cg00768861	10	104005440	Y	rs2296887	10	104005410	T	6.155e-18	0.055	0.14569	9.531e-08	0.04226	0.02066
cg00770316	2	146509846	N	rs16825446	2	146510181	A	7.967e-21	-0.099	0.17009	6.27e-11	-0.09911	0.03086
cg00772091	10	124914911	N	rs7073325	10	124925793	A	3.794e-15	-0.078	0.12497	9.467e-08	-0.08716	0.02067
cg00773700	8	144557035	Y	rs11136297	8	144557036	G	6.378e-70	1.473	0.63761	6.381e-236	1.559	0.5457
cg00773902	19	19007324	N	rs62138066	19	19014809	T	7.337e-23	-0.193	0.19335	1.756e-14	-0.1604	0.0422
cg00773937	3	45687022	Y	rs4683139	3	45796429	A	7.302e-14	-0.075	0.0963	2.583e-11	-0.09974	0.03209
cg00773978	19	44488121	Y	rs62116613	19	44488352	G	5.701e-31	-0.394	0.24473	7.511e-32	-0.4879	0.09622
cg00774088	15	26109245	Y	rs11632608	15	26023552	T	5.427e-16	0.202	0.13226	7.616e-08	0.1539	0.02097
cg00776080	12	53442322	N	rs12369033	12	53442956	C	2.48e-11	0.052	0.0872	4.305e-21	0.09342	0.06307
cg00776166	8	613548	N	rs1530903	8	614111	G	3.079e-51	-0.218	0.43842	7.04e-49	-0.1801	0.1465
cg00776917	14	30691759	N	rs1956467	14	30691706	C	1.686e-16	-0.064	0.1307	3.499e-14	-0.07715	0.04125
cg00776960	15	65688118	N	rs28562661	15	65699960	C	3.331e-27	0.188	0.22856	8.617e-22	0.1661	0.06526
cg00777063	17	45855553	N	rs4794100	17	45838473	T	1.342e-40	0.205	0.35755	1.835e-49	0.2202	0.1481
cg00778448	3	129147642	N	rs66855313	3	129143662	G	9.176e-44	0.29	0.41685	9.704e-43	0.2999	0.1287
cg00778920	11	60674370	N	rs7943382	11	60639934	A	1.194e-21	-0.046	0.17633	6.667e-37	-0.08725	0.1114
cg00778928	2	128380062	Y	rs13015157	2	128381594	C	8.909e-15	0.086	0.12419	2.81e-34	0.1296	0.1035
cg00778993	6	170228377	N	rs17268961	6	170249571	G	2.089e-20	-0.128	0.16624	1.826e-11	-0.1066	0.03257
cg00779294	3	87325752	Y	rs4521231	3	87339079	C	6.197e-86	2.255	0.89126	3.092e-213	1.768	0.5095
cg00779476	6	32063726	Y	rs2269429	6	32029183	C	5.213e-09	-0.114	0.07235	1.489e-19	-0.1737	0.05824
cg00780810	15	70780653	N	rs4777288	15	70785063	G	2.382e-16	-0.059	0.12945	2.204e-09	-0.04923	0.0259
cg00780845	15	79725284	N	rs57310278	15	79725174	T	1.2e-35	0.127	0.31563	3.881e-22	0.1233	0.06634
cg00781208	12	64433590	N	rs990309	12	64448296	A	7.711e-36	0.199	0.31829	4.379e-18	0.1759	0.05362
cg00781658	19	41805850	N	rs8105161	19	41839631	T	1.402e-09	0.079	0.07326	7.2e-12	0.08733	0.03386
cg00782645	16	90115048	N	rs9921920	16	90115618	G	2.158e-31	-0.116	0.27488	1.028e-29	-0.1066	0.08972
cg00782828	1	54940382	N	rs12125480	1	54950771	G	9.115e-11	0.048	0.07751	2.524e-07	0.05282	0.01931
cg00783409	8	1789288	N	rs10103393	8	1791249	C	1.556e-16	0.145	0.12951	1.461e-28	0.1445	0.0862
cg00783877	2	65955222	Y	rs13015423	2	65955199	C	9.36e-64	-0.454	0.57347	1.039e-177	-0.477	0.4471
cg00784161	2	238406432	N	rs10186010	2	238406366	T	2.932e-25	0.227	0.23224	9.997e-33	0.2154	0.09887
cg00784671	22	46762841	N	rs35364389	22	46760086	C	1.785e-48	0.491	0.44341	8.678e-107	0.5408	0.2977
cg00784882	19	54713372	N	rs2304523	19	54711258	G	2.161e-21	0.106	0.16136	5.194e-11	0.08985	0.03112
cg00785112	22	46450059	N	rs7289457	22	46456603	C	2.533e-31	-0.342	0.26942	7.175e-45	-0.3352	0.1349
cg00785941	1	248100591	N	rs12725426	1	248129881	T	1.785e-29	0.463	0.24342	2.115e-60	0.5002	0.1789
cg00786138	1	8470722	N	rs301805	1	8481016	G	8.391e-12	-0.081	0.09064	6.711e-10	-0.07385	0.02756
cg00786165	8	1183309	Y	rs11778666	8	1174639	G	9.159e-64	0.434	0.57339	2.493e-149	0.4486	0.3915
cg00786761	3	184209224	Y	rs13321266	3	184213702	T	5.323e-50	0.443	0.42107	6.508e-66	0.4104	0.194
cg00786952	1	21763130	N	rs1827293	1	21795388	G	1.688e-45	0.273	0.39968	5.96e-57	0.2821	0.1693
cg00787780	6	64151745	Y	rs7763834	6	64149357	C	2.723e-52	-0.178	0.46046	9.13e-36	-0.1503	0.108
cg00787856	1	10857110	N	rs761124	1	10856053	T	2.049e-33	0.126	0.30164	4.824e-29	0.1578	0.08773
cg00787996	6	30072616	Y	rs115217144	6	30072625	G	2.332e-15	-0.059	0.12887	5.936e-11	-0.05968	0.03093
cg00788412	19	12551876	Y	rs10422063	19	12541532	A	3.047e-42	-0.189	0.37891	3.228e-22	-0.1358	0.06659
cg00788739	22	31002942	N	rs2240433	22	31003138	G	7.948e-29	0.13	0.23927	2.709e-30	0.1641	0.09149
cg00788760	22	44682494	N	rs2267614	22	44530420	C	1.44e-34	-0.129	0.27898	1.097e-34	-0.1123	0.1048
cg00789347	16	2039030	N	rs11859311	16	2036937	G	2.623e-38	-0.201	0.33891	4.352e-46	-0.1863	0.1384
cg00789427	19	56631288	Y	rs75825018	19	56676828	G	1.574e-13	0.494	0.10777	1.002e-09	0.371	0.027
cg00789671	3	195488493	N	rs2688528	3	195526162	A	3.306e-13	-0.098	0.10057	6.258e-11	-0.08107	0.03086
cg00790020	8	1765477	N	rs34425007	8	1764905	C	1.302e-19	-0.234	0.16884	2.632e-32	-0.3073	0.0976
cg00790071	2	102731407	N	rs1558643	2	102731691	C	2.205e-44	0.156	0.35716	1.953e-130	0.2569	0.3515
cg00791764	4	53727839	Y	rs76606067	4	53728221	G	1.119e-52	-0.418	0.44486	7.951e-67	-0.3942	0.1965
cg00791851	1	76518896	Y	rs1251490	1	76518693	T	2.617e-79	0.659	0.71892	0	0.8035	0.669
cg00792107	12	133181600	N	rs11146967	12	133182408	A	6.876e-16	-0.066	0.12522	5.566e-10	-0.05744	0.02782
cg00792184	14	73355148	Y	rs2110552	14	73355131	T	3.871e-44	-0.108	0.40107	7.52e-72	-0.1793	0.2099
cg00792687	8	33370099	N	rs2676403	8	33348000	G	3.024e-17	-0.066	0.13392	8.766e-11	-0.07971	0.03039
cg00792751	11	44979029	N	rs1872276	11	44974800	G	1.247e-25	-0.101	0.23266	1.575e-36	-0.1223	0.1103
cg00793181	12	52995634	N	rs7979844	12	53000166	G	3.327e-13	-0.049	0.10792	2.607e-16	-0.05565	0.04801
cg00793543	19	3650029	N	rs2270083	19	3646642	A	3.146e-28	-0.201	0.2226	9.186e-14	-0.1699	0.03991
cg00793843	15	90777889	N	rs34445539	15	90790652	G	1.342e-27	-0.245	0.23461	6.588e-12	-0.1508	0.03399
cg00794174	12	131196417	N	rs10848164	12	131121133	G	4.423e-51	0.513	0.44806	1.351e-100	0.5718	0.2829
cg00794673	6	35016449	Y	rs2689091	6	35017003	G	3.15e-18	0.075	0.15685	9.612e-14	0.0668	0.03985
cg00795503	14	100523653	N	rs59942144	14	100539579	A	1.419e-15	-0.1	0.12075	2.734e-08	-0.09858	0.0224
cg00795616	7	6867074	N	rs11975963	7	6755292	A	2.575e-17	0.23	0.14839	2.874e-10	0.2382	0.02874
cg00796364	16	89753572	Y	rs258324	16	89754255	G	1.307e-61	0.232	0.52132	1.183e-118	0.2217	0.3252
cg00796672	12	48596817	N	rs55886138	12	48508299	T	2.205e-22	-0.181	0.19705	1.338e-17	-0.1884	0.05209
cg00796821	7	128551757	Y	rs1495461	7	128551740	T	4.881e-59	-0.171	0.51413	3.792e-61	-0.1477	0.181
cg00797651	1	207494336	N	rs113896552	1	207519522	G	6.256e-40	0.285	0.349	7.327e-57	0.2847	0.1691
cg00798317	17	48153934	N	rs880043	17	48145094	C	1.979e-28	0.177	0.27184	3.764e-17	0.1191	0.05067
cg00798876	7	2670978	N	rs10274923	7	2671223	A	1.233e-17	0.052	0.16114	3.635e-08	0.04189	0.022
cg00799078	3	172428167	N	rs4894580	3	172438835	C	1.14e-50	-0.392	0.44336	6.75e-72	-0.3628	0.2101
cg00800141	16	4014161	Y	rs2540031	16	4017567	A	5.277e-17	-0.085	0.13714	1.636e-12	-0.0924	0.03592
cg00800679	4	15940058	N	rs2284320	4	15942035	C	5.906e-17	-0.059	0.14861	1.176e-17	-0.06987	0.05226
cg00801098	15	41030916	N	rs7169010	15	41047024	G	5.847e-15	0.052	0.1108	3.334e-13	0.05755	0.03813
cg00801512	17	28996047	N	rs6505200	17	29017317	A	3.463e-20	0.182	0.16722	3.049e-38	0.1826	0.1154
cg00801716	22	47074280	Y	rs5769068	22	47073721	C	4.128e-19	0.279	0.17425	5.372e-96	0.4881	0.2717
cg00801798	9	5628280	N	rs16923286	9	5627446	G	9.092e-27	-0.149	0.23177	2.358e-24	-0.1836	0.07323
cg00802000	16	706648	Y	rs34775748	16	706668	G	1.742e-54	0.162	0.45778	5.495e-78	0.1867	0.2261
cg00803827	10	43393846	N	rs1815715	10	43376005	G	4.456e-24	-0.138	0.2114	1.437e-14	-0.09302	0.04248
cg00804043	17	8771331	N	rs383123	17	8780213	T	8.085e-12	0.028	0.09681	2.154e-13	0.03503	0.03873
cg00804078	6	110736941	N	rs4445085	6	110739123	A	1.85e-52	0.271	0.47628	3.112e-68	0.2318	0.2003
cg00804796	13	112624756	N	rs35619253	13	112624738	G	1.075e-34	0.121	0.30096	1.589e-17	0.1142	0.05185
cg00805193	20	62609362	N	rs817348	20	62609670	A	9.803e-27	0.089	0.21907	2.907e-32	0.09584	0.09747
cg00805360	10	135091210	N	rs2230576	10	135076596	C	7.494e-29	0.155	0.25909	1.068e-40	0.1483	0.1227
cg00806009	17	80739852	N	rs3744163	17	80739859	G	4.396e-28	-0.123	0.23694	9.494e-26	-0.1261	0.07755
cg00806245	18	76673096	N	rs11661468	18	76669931	T	5.186e-49	0.178	0.41941	2.263e-83	0.2443	0.24
cg00806311	1	244625112	N	rs3124058	1	244624887	C	8.611e-20	-0.085	0.16692	1.085e-09	-0.07645	0.02689
cg00806481	1	2996650	N	rs1569419	1	2996602	C	2.973e-58	-0.406	0.53883	2.072e-183	-0.4899	0.4576
cg00807197	12	128822865	N	rs1193390	12	128814339	T	5.493e-17	-0.306	0.14573	4.914e-09	-0.2662	0.02479
cg00807235	16	4183883	N	rs2526291	16	4177138	A	1.086e-23	-0.132	0.20861	8.904e-08	-0.09131	0.02076
cg00807366	10	51553061	N	rs10994577	10	51561241	G	3.166e-29	0.205	0.25095	1.561e-20	0.1858	0.06132
cg00807871	6	37617124	N	rs9349050	6	37663624	C	1.284e-48	-0.484	0.42436	9.262e-217	-0.7544	0.5153
cg00809820	17	80708513	Y	rs2677914	17	80721000	A	5.461e-84	0.65	0.76217	5.679e-272	0.6489	0.5977
cg00809863	1	15251881	N	rs12569359	1	15259397	G	8.516e-14	-0.202	0.12089	1.084e-13	-0.2167	0.03968
cg00809888	4	76862425	Y	rs6826085	4	76870229	C	4.498e-36	0.219	0.3157	2.168e-43	0.2359	0.1306
cg00810133	16	58549212	Y	rs1318118	16	58543560	C	1.621e-08	-0.058	0.06958	5.244e-17	-0.08843	0.05021
cg00810483	4	3375144	N	rs2749780	4	3349092	A	6.282e-75	0.203	0.6564	4.783e-170	0.2376	0.4326
cg00810710	17	9802783	Y	rs62064491	17	9803564	G	1.468e-37	-0.176	0.34516	6.129e-54	-0.1779	0.1609
cg00810971	2	65085764	Y	rs7559304	2	65084023	G	4.116e-10	0.176	0.08262	4.114e-24	0.2403	0.07248
cg00811122	3	13177747	Y	rs358384	3	13178423	T	1.54e-13	-0.081	0.09521	3.727e-11	-0.1003	0.03158
cg00812236	16	2210434	Y	rs67633992	16	2219751	A	4.154e-55	-0.467	0.65295	1.073e-129	-0.368	0.3499
cg00812761	4	53799391	N	rs73143042	4	53699983	C	3.597e-25	0.097	0.21047	2.347e-24	0.1233	0.07324
cg00812799	13	21295612	Y	rs9579928	13	21274807	G	3.548e-29	0.182	0.24896	2.719e-35	0.2045	0.1066
cg00812861	9	35114699	N	rs10123856	9	35114614	A	5.991e-25	0.054	0.20252	2.072e-16	0.05558	0.04832
cg00813027	7	142027996	Y	rs1008599	7	142038782	A	5.754e-27	-0.165	0.24093	1.484e-30	-0.185	0.09228
cg00813378	1	1475209	N	rs7290	1	1477244	T	2.34e-52	-0.328	0.45963	1.603e-61	-0.3139	0.182
cg00813509	12	124941317	N	rs3782274	12	124935029	A	7.649e-14	-0.075	0.11051	3.487e-27	-0.09407	0.08197
cg00813720	5	153989231	N	rs61478147	5	153980659	G	1.515e-11	0.049	0.09459	2.467e-09	0.04938	0.02575
cg00813752	14	93389146	Y	rs7147335	14	93387482	T	1.088e-28	0.203	0.24515	3.597e-29	0.2007	0.08806
cg00813993	1	26644493	N	rs12728971	1	26626612	T	3.612e-28	-0.075	0.23243	1.833e-34	-0.08928	0.1041
cg00814218	14	37445440	Y	rs10131376	14	37445440	C	2.652e-96	1.538	0.82746	0	1.623	0.8199
cg00814580	19	45680969	N	rs73564239	19	45670334	A	1.34e-18	-0.123	0.15348	1.673e-07	-0.1083	0.01988
cg00814780	14	95331232	N	rs947119	14	95331071	G	3.537e-13	-0.111	0.10594	7.261e-16	-0.1273	0.0466
cg00814883	7	100076585	Y	rs67163493	7	100023838	C	1.807e-72	0.203	0.62884	6.262e-223	0.331	0.5253
cg00814985	13	114801132	N	rs56184652	13	114801183	C	6.481e-69	-0.303	0.64251	3.91e-147	-0.2761	0.387
cg00815214	21	47717953	N	rs11700519	21	47725576	A	2.366e-51	-0.227	0.42209	1.528e-78	-0.2374	0.2275
cg00816037	16	88812342	Y	rs736204	16	88813275	G	2.381e-38	-0.211	0.36295	1.374e-46	-0.1914	0.1399
cg00816080	16	49518084	N	rs193914	16	49520199	C	1.911e-41	-0.215	0.37288	2.125e-51	-0.2296	0.1537
cg00816387	10	1975591	Y	rs10794802	10	1966863	A	6.966e-15	0.18	0.12432	1.159e-20	0.2252	0.06172
cg00816515	11	13986348	Y	rs12286366	11	13990035	G	7.87e-39	0.105	0.32732	1.24e-51	0.1567	0.1543
cg00816609	3	13679471	N	rs7610579	3	13680959	G	1.387e-08	-0.035	0.07052	6.317e-14	-0.05099	0.04043
cg00816880	19	54676994	N	rs641738	19	54676763	C	1.438e-14	0.067	0.10815	6.361e-09	0.06455	0.02443
cg00817464	10	111662876	N	rs10884916	10	111658925	T	1.402e-90	0.78	0.80283	0	0.7687	0.6857
cg00817765	1	38940901	N	rs2244181	1	38941104	A	2.959e-25	-0.178	0.21243	1.84e-14	-0.1422	0.04213
cg00818106	10	134221503	N	rs138004790	10	134270762	G	1.88e-23	-0.383	0.19728	5.163e-26	-0.2815	0.07848
cg00818473	4	38869557	Y	rs11942182	4	38847700	G	2.731e-32	0.374	0.27446	5.053e-22	0.3619	0.06598
cg00818557	16	88186835	Y	rs71383689	16	88159926	A	5.161e-12	0.063	0.09254	2.247e-12	0.073	0.03548
cg00818680	16	68881254	Y	rs7202333	16	68881495	T	2.679e-91	0.477	0.8036	3.068e-135	0.4	0.3619
cg00819142	1	204074976	N	rs112901681	1	204074923	G	2.694e-15	-0.252	0.13813	1.369e-22	-0.2949	0.06775
cg00820535	22	39852281	N	rs1557541	22	39851970	A	7.156e-20	0.077	0.16674	5.931e-24	0.08625	0.07199
cg00820919	2	43863839	Y	rs6735225	2	43866852	G	5.223e-12	0.065	0.09384	2.256e-08	0.07727	0.02267
cg00821604	13	99084684	Y	rs9517292	13	99084682	C	4.766e-10	0.058	0.06855	3.264e-20	0.1064	0.06031
cg00822030	1	6086018	N	rs806114	1	6067640	G	9.808e-10	-0.112	0.07707	2.072e-34	-0.2676	0.1039
cg00823095	1	208416449	N	rs4844678	1	208619858	T	1.282e-21	-0.066	0.18024	1.204e-18	-0.06991	0.05539
cg00823843	1	244094885	N	rs75512379	1	244102256	C	1.134e-10	0.13	0.08484	1.283e-20	0.2038	0.06158
cg00823993	13	113535758	Y	rs9549317	13	113535742	A	1.105e-34	-0.109	0.30332	5.338e-23	-0.1196	0.06902
cg00826892	4	178366013	N	rs115852940	4	178366622	C	1.302e-18	0.441	0.15875	1.757e-23	0.422	0.07052
cg00827164	19	46498631	N	rs746401	19	46498827	G	4.391e-66	0.126	0.60514	6.653e-164	0.1466	0.4207
cg00828583	3	117836331	N	rs6781017	3	117828628	G	4.741e-14	-0.066	0.11165	1.654e-08	-0.07439	0.0231
cg00829404	1	61362869	Y	rs12121159	1	61355513	G	4.524e-13	0.1	0.0977	4.98e-08	0.09698	0.02156
cg00830420	12	5758014	N	rs17788455	12	5845668	T	2.268e-29	0.175	0.25201	9.051e-30	0.2068	0.08989
cg00830435	1	2918526	Y	rs4335321	1	2909716	A	2.949e-51	-0.282	0.43439	4.305e-29	-0.2162	0.08782
cg00830735	10	93393238	N	rs10881934	10	93393008	C	1.309e-14	-0.137	0.11807	3.619e-22	-0.1935	0.06643
cg00830767	16	19098198	N	rs12446741	16	19097408	G	1.317e-28	-0.154	0.26887	4.546e-10	-0.1043	0.0281
cg00831466	22	20795872	N	rs62219860	22	20820533	C	1.653e-11	0.061	0.08878	1.839e-09	0.05711	0.02616
cg00831710	8	144240945	N	rs7829800	8	144258705	G	3.465e-26	-0.127	0.2263	3.118e-15	-0.09766	0.04459
cg00832555	3	169529716	N	rs9878797	3	169529958	A	7.935e-44	-0.267	0.40806	1.281e-45	-0.2109	0.137
cg00832644	1	162343785	N	rs7512126	1	162343774	A	5.647e-20	-0.045	0.13848	8.278e-09	-0.04327	0.02406
cg00833393	9	35731638	N	rs3750437	9	35757362	A	1.631e-42	-0.141	0.39525	4.215e-47	-0.1246	0.1413
cg00833441	7	98444410	N	rs1047035	7	98444287	C	2.708e-30	-0.137	0.23728	2.413e-11	-0.09504	0.03218
cg00833614	1	46958049	Y	rs12759113	1	46973581	C	6.618e-85	0.239	0.74229	8.917e-186	0.2489	0.4619
cg00834472	15	25453053	Y	rs7182251	15	25453054	G	2.388e-78	1.454	0.88161	4.773e-240	1.628	0.5519
cg00834536	16	4013537	N	rs2531995	16	4013467	T	1.027e-36	0.118	0.32058	5.038e-42	0.1255	0.1266
cg00835193	19	2291780	N	rs12978670	19	2358485	T	2.673e-30	-0.149	0.25143	1.475e-35	-0.1745	0.1074
cg00835279	2	3642710	N	rs2071639	2	3628383	C	7.373e-89	-0.727	0.74707	3.047e-266	-0.7404	0.5898
cg00836662	7	100844445	N	rs6952520	7	100836898	C	3.026e-11	-0.064	0.08437	4.827e-11	-0.09255	0.03122
cg00837103	20	61447268	N	rs11086139	20	61443870	C	5.845e-23	-0.073	0.17619	1.365e-16	-0.0689	0.0489
cg00837649	3	67705228	N	rs13076100	3	67705170	C	3.472e-31	-0.074	0.25418	3.863e-31	-0.1115	0.09406
cg00838040	16	84446919	Y	rs12102757	16	84446954	T	3.111e-29	-0.26	0.24382	3.171e-49	-0.2926	0.1474
cg00838415	19	47253604	N	rs60652743	19	47205707	A	1.079e-17	-0.055	0.14927	1.504e-09	-0.05168	0.02643
cg00838423	1	146552329	Y	rs1969872	1	146510354	G	1.292e-77	-0.546	0.69325	4.371e-191	-0.481	0.4715
cg00839844	18	46474644	N	rs12967182	18	46474288	T	3.697e-30	-0.084	0.26937	1.902e-52	-0.1048	0.1566
cg00840403	16	71560205	N	rs55676788	16	71560153	T	1.204e-14	0.092	0.11344	4.607e-10	0.1158	0.02808
cg00840694	8	1994574	Y	rs73184787	8	1988435	T	4.834e-40	0.378	0.28624	1.642e-57	0.4197	0.1709
cg00841408	3	9811940	N	rs3872715	3	9812051	T	7.602e-12	0.115	0.08892	3.41e-14	0.1633	0.04128
cg00842076	14	89881835	Y	rs2241127	14	89823216	C	8.305e-18	0.106	0.14859	1.275e-20	0.1419	0.06159
cg00842095	14	70116951	N	rs60716885	14	70105970	G	9.656e-17	-0.107	0.13916	2.187e-11	-0.1112	0.03232
cg00842582	17	77545900	Y	rs58912104	17	77544297	C	4.454e-12	0.342	0.08048	1.165e-08	0.3713	0.02359
cg00843117	13	50802085	N	rs2066656	13	50804716	T	4.028e-11	-0.078	0.08361	1.42e-11	-0.1125	0.03292
cg00844197	19	55661330	N	rs3760871	19	55693666	G	7.894e-25	-0.145	0.21135	3.543e-21	-0.1213	0.06334
cg00844297	12	132990805	Y	rs11610986	12	133009201	G	4.297e-27	-0.211	0.24986	9.502e-30	-0.2204	0.08982
cg00844404	3	183868973	N	rs6775140	3	183870960	T	9.344e-11	-0.045	0.06984	1.237e-07	-0.04409	0.0203
cg00846425	4	957561	N	rs2290402	4	941518	C	3.301e-31	0.129	0.25722	4.295e-25	0.1152	0.07552
cg00846483	8	125463682	N	rs72713055	8	125490551	C	4.118e-29	-0.755	0.24504	4.47e-51	-0.8168	0.1527
cg00846554	6	12748001	Y	rs6458438	6	12750721	C	8.645e-09	0.045	0.06236	2.967e-12	0.07511	0.03509
cg00846647	17	44060252	Y	rs118030932	17	44005615	A	8.911e-63	0.37	0.57368	4.633e-180	0.5902	0.4514
cg00847857	21	30565636	Y	rs138885495	21	30562450	C	6.692e-09	0.099	0.06732	5.644e-17	0.2013	0.05011
cg00848392	6	31734401	N	rs143974358	6	31030803	G	3.136e-22	-0.351	0.20229	1.112e-16	-0.3152	0.04918
cg00848728	1	58716018	N	rs11207236	1	58940188	G	6.841e-14	-0.046	0.09684	1.146e-07	-0.06218	0.0204
cg00849025	11	58170461	Y	rs2000486	11	58086755	G	7.324e-10	-0.045	0.07442	6.425e-11	-0.0717	0.03082
cg00849267	16	968265	Y	rs4984980	16	968292	G	5.007e-11	0.125	0.07942	4.445e-32	0.2208	0.09691
cg00849642	12	109106495	N	rs9795953	12	109109702	G	1.937e-33	0.108	0.28485	1.932e-40	0.1276	0.1219
cg00849692	6	99295724	Y	rs195838	6	99401569	T	3.469e-18	-0.066	0.15067	5.244e-11	-0.06816	0.0311
cg00850083	21	40985387	Y	rs12626661	21	40912042	G	1.857e-16	-0.077	0.12428	2.453e-13	-0.09166	0.03855
cg00850481	1	228891306	Y	rs9426533	1	228890440	T	3.629e-11	0.097	0.09049	2.31e-20	0.1443	0.06078
cg00850538	2	36582038	N	rs10176691	2	36584327	A	1.561e-20	0.166	0.18794	3.771e-09	0.1233	0.02516
cg00850552	21	46236351	N	rs113968460	21	46187008	C	7.531e-08	0.109	0.05498	2.165e-14	0.168	0.04191
cg00851125	16	539845	Y	rs7201924	16	536116	C	1.157e-07	0.048	0.04625	2.18e-32	0.1036	0.09784
cg00851261	19	1526651	N	rs2656855	19	1524283	G	2.594e-18	0.109	0.15585	7.811e-10	0.09963	0.02735
[truncated: 50,918 more rows]

## Sheet: trans mQTL
Methylation				SNP				BSGS			LBC
Probe	CHR	BP	Probe SNP	ID	CHR	BP	ALLELE	P-VALUE	EFFECT	H2	P-VALUE	EFFECT	R2
cg00003298	12	113901210	N	rs2142850	22	50575360	A	6.781e-38	0.259	0.33576	3.8e-06	0.1424	0.01555
cg00004105	10	100022608	N	rs11861563	16	75209790	A	4.888e-12	0.055	0.09897	1.765e-25	0.07512	0.07672
cg00016238	1	244374065	Y	rs113792230	1	1165630	G	1.861e-19	-0.212	0.16629	1.322e-29	-0.3064	0.08939
cg00021237	8	67525849	N	rs2858514	22	49696330	G	1.916e-33	0.101	0.29079	1.02e-90	0.1319	0.2586
cg00026974	17	42298151	N	rs4150746	13	114271221	T	6.164e-25	-0.062	0.18109	1.339e-20	-0.0718	0.06153
cg00093542	8	27144453	N	rs62104843	19	9462135	C	3.468e-16	-0.091	0.12899	3.055e-09	-0.07088	0.02545
cg00097384	16	29703459	N	rs4306654	19	21644608	A	1.419e-17	0.102	0.16039	1.135e-21	0.1384	0.06488
cg00097968	1	152126975	N	rs2244693	6	2953252	C	1.041e-16	0.046	0.12905	3.256e-09	0.03749	0.02536
cg00101693	10	70715578	N	rs1980652	6	2952155	A	4.634e-15	0.062	0.11507	3.396e-26	0.08264	0.07893
cg00138041	4	81117665	N	rs3809627	16	30103160	C	1.958e-16	0.175	0.13651	5.326e-26	0.1482	0.07832
cg00145955	16	29703480	N	rs12985995	19	21723036	T	2.761e-17	0.096	0.15832	2.753e-21	0.1222	0.06368
cg00167710	3	178789438	N	rs9978314	21	47416324	T	5.436e-28	-0.278	0.23149	2.134e-79	-0.2885	0.2298
cg00187327	22	28191781	N	rs13102719	4	187112457	C	5.199e-16	0.088	0.12928	9.96e-10	0.0835	0.02701
cg00223950	1	19536222	Y	rs10735318	12	93859555	A	1.181e-07	-0.032	0.0486	2.782e-18	-0.06318	0.05424
cg00232874	16	85588351	N	rs1731062	16	8802752	T	6.973e-10	0.095	0.06343	1.258e-17	0.1094	0.05217
cg00255925	1	223316634	N	rs9460056	6	170462892	C	2.336e-20	0.211	0.15999	5.744e-07	0.1518	0.01817
cg00266647	12	976027	Y	rs1725213	7	5584599	G	4.418e-12	-0.061	0.08936	1.128e-15	-0.07144	0.04599
cg00273068	20	39995747	N	rs6943446	7	2323488	C	2.24e-19	0.149	0.15975	1.597e-15	0.0861	0.04551
cg00282249	13	37005566	Y	rs1112139	4	190716184	G	2.199e-19	-0.215	0.15316	8.075e-11	-0.1223	0.0305
cg00305285	1	1017115	N	rs11154439	6	128838117	A	1.691e-24	-0.191	0.20522	3.514e-06	-0.08885	0.01565
cg00306426	1	70687415	N	rs79337077	12	19432572	C	3.773e-50	0.25	0.47845	8.826e-34	0.2068	0.102
cg00313795	7	29725196	Y	rs2459780	4	64215064	C	6.88e-19	-0.215	0.14356	6.578e-57	-0.3028	0.1692
cg00336149	3	53700195	N	rs260467	19	58776215	T	6.862e-25	0.133	0.20962	5.751e-28	0.1177	0.08437
cg00338702	12	133463694	N	rs1185670	16	68634980	T	3.14e-10	0.076	0.08277	3.519e-17	0.1134	0.05076
cg00367515	8	57230584	Y	rs11177429	12	69366586	T	1.711e-39	-0.095	0.32585	1.54e-07	-0.05345	0.01999
cg00369151	10	23002323	N	rs6600960	5	178247386	T	2.351e-83	-0.756	0.77025	4.337e-176	-0.3755	0.444
cg00389463	19	10397620	N	rs72704926	14	101690393	G	2.04e-52	0.32	0.48214	7.783e-08	0.1079	0.02094
cg00421848	21	35832164	N	rs465978	19	22342421	G	6.179e-14	0.095	0.11049	1.069e-10	0.1016	0.03011
cg00423702	7	66747538	N	rs3744383	17	57290383	G	6.824e-39	0.109	0.34991	6.975e-39	0.09607	0.1173
cg00429706	7	76751736	N	rs7829806	8	108185425	C	2.701e-40	-0.243	0.35862	5.022e-20	-0.1177	0.05973
cg00437311	19	37178174	N	rs2943529	11	1268513	G	2.27e-21	0.122	0.18524	1.087e-21	0.09975	0.06494
cg00442109	10	23492798	Y	rs383678	19	22361741	T	4.699e-20	0.159	0.1663	2.025e-20	0.157	0.06096
cg00446925	8	41348205	Y	rs67205460	10	1090366	C	4.124e-07	0.044	0.04268	5.506e-27	0.08419	0.08136
cg00474080	6	30923243	N	rs114546495	4	1374787	G	5.75e-22	-0.537	0.18606	4.632e-07	-0.2268	0.01846
cg00489772	1	3775078	N	rs1974714	19	38206461	G	6.565e-17	0.169	0.13886	2.865e-16	0.1599	0.04788
cg00492741	16	89019632	N	rs1007227	1	201164099	A	8.939e-50	-0.169	0.40439	4.198e-06	-0.05362	0.01541
cg00498434	2	212917701	N	rs7246440	19	12505873	G	1.014e-19	0.089	0.17053	7.705e-21	0.1372	0.06228
cg00499237	2	97169033	N	rs230520	4	103465612	A	1.916e-29	0.105	0.2503	1.229e-24	0.09167	0.07411
cg00519002	16	56659338	N	rs6984820	8	144993324	C	3.613e-20	-0.096	0.1654	2.311e-19	-0.1634	0.05764
cg00521048	13	50159798	N	rs9418274	10	37926411	C	2.554e-09	-0.059	0.07436	4.036e-26	-0.08684	0.0787
cg00552697	19	4670541	Y	rs35324093	16	29244747	G	1.565e-21	-0.393	0.17976	1.596e-07	-0.1623	0.01994
cg00597087	19	3557418	N	rs3748387	16	69974546	A	2.163e-57	-0.166	0.48639	5.667e-10	-0.03665	0.02779
cg00624589	16	1094742	N	rs416568	6	29647628	T	5.409e-29	-0.356	0.26744	1.899e-36	-0.3364	0.11
cg00646200	1	148855367	N	rs17842570	1	121312687	G	5.687e-27	0.167	0.24485	1.039e-76	0.2317	0.2228
cg00748938	14	94641781	N	rs6820344	4	1185522	A	1.27e-15	0.085	0.13246	7.475e-07	0.07565	0.0178
cg00770636	13	77566064	N	rs10103269	8	622078	A	2.465e-21	-0.132	0.16996	6.36e-15	-0.09666	0.0436
cg00775075	16	11891054	N	rs4838849	22	50577613	C	3.385e-34	-0.13	0.30253	1.096e-50	-0.1074	0.1516
cg00789731	1	19577941	Y	rs111851727	2	495778	A	1.039e-16	-0.291	0.12961	3.001e-08	-0.1524	0.02227
cg00790928	1	29213690	N	rs57234634	11	134393025	A	1.625e-11	-0.098	0.09421	3.517e-17	-0.1189	0.05076
cg00796416	15	64443896	N	rs3745571	19	6475613	C	1.034e-74	0.36	0.66595	3.99e-120	0.253	0.3285
cg00815484	7	1878297	Y	rs12961648	18	74113447	C	7.39e-16	-0.231	0.12467	8.35e-07	-0.165	0.01765
cg00843278	22	22469842	Y	rs77882538	17	20730171	A	2.465e-45	0.177	0.39506	2.316e-41	0.1372	0.1246
cg00849052	8	23570444	N	rs11668185	19	23227257	A	5.649e-34	0.236	0.29929	4.558e-32	0.2654	0.09687
cg00906167	2	128615801	Y	rs599859	19	53088116	A	3.723e-21	-0.18	0.20705	4.26e-15	-0.09326	0.04416
cg00914147	17	973405	Y	rs62207535	20	61669187	G	7.055e-53	0.323	0.47956	3.913e-55	0.1908	0.1642
cg00930078	1	224301953	N	rs62212972	21	43989613	A	2.945e-34	-0.223	0.28945	9.729e-25	-0.1214	0.07442
cg00931577	5	132299661	Y	rs151604	6	167453245	C	2.921e-16	-0.08	0.12051	1.042e-17	-0.07023	0.05243
cg00950418	7	105029125	N	rs1810458	16	695287	T	1.7e-19	0.058	0.14189	8.205e-13	0.0413	0.03688
cg00950958	20	42543646	N	rs6499121	16	67284840	T	7.62e-09	-0.235	0.05206	4.818e-28	-0.4052	0.08461
cg00953403	17	74099816	N	rs10795060	10	417944	G	1.428e-63	-0.41	0.55885	3.754e-157	-0.3869	0.4074
cg00972288	10	69644348	Y	rs111437074	19	621020	T	4.642e-23	-0.107	0.18618	4.913e-21	-0.09328	0.06289
cg00977256	18	77793479	N	rs4147192	1	47774913	T	6.821e-15	0.293	0.11672	6.358e-29	0.3061	0.0873
cg00981877	20	50366841	Y	rs1402751	3	44594030	C	8.081e-15	-0.102	0.11303	1.169e-12	-0.1012	0.03639
cg00984602	6	43139692	N	rs6548313	3	163689507	A	2.328e-42	-0.264	0.36534	2.555e-72	-0.2083	0.2112
cg00994411	8	52812171	N	rs6480467	10	72678322	G	1.216e-10	0.062	0.08881	1.129e-15	0.05843	0.04599
cg00998146	19	18284560	N	rs11254981	10	7108780	C	1.051e-64	-0.53	0.59935	1.341e-211	-0.3845	0.5068
cg00999644	16	20817639	N	rs6681868	1	47802547	G	5.023e-33	0.146	0.28611	9.379e-29	0.1942	0.08679
cg01010870	1	21059268	N	rs71606454	5	2667010	C	2.3e-18	-0.735	0.17034	2.186e-17	-0.2355	0.05141
cg01026373	5	141071769	N	rs28630471	16	89960814	A	3.421e-16	-0.045	0.12853	5.279e-09	-0.03366	0.02469
cg01027929	7	26241406	N	rs4080706	15	40879285	G	1.008e-88	0.52	0.77659	4.585e-140	0.2986	0.3722
cg01029838	7	77428748	N	rs3813199	1	1158277	G	1.97e-19	0.174	0.15153	4.361e-11	0.1096	0.03136
cg01071159	2	129492198	N	rs11883017	19	9520832	C	1.132e-21	-0.077	0.17186	2.192e-08	-0.04117	0.02271
cg01079098	11	11642360	N	rs383678	19	22361741	T	3.986e-18	0.18	0.14343	1.463e-17	0.1573	0.05196
cg01134436	17	81009848	Y	rs72987328	2	239360097	C	5.772e-55	-0.35	0.4409	3.253e-43	-0.1655	0.13
cg01145430	15	45670526	N	rs10907178	1	1021583	A	1.042e-46	-1.153	0.39635	8.412e-19	-0.4968	0.05588
cg01153138	14	34945475	N	rs9997282	4	82972809	G	9.572e-33	0.138	0.29829	5.351e-08	0.05287	0.02146
cg01171360	6	293285	Y	rs17788654	16	35077080	A	1.737e-37	0.453	0.32864	9.514e-106	0.506	0.2952
cg01182386	15	75182373	N	rs4969254	17	79106005	C	5.386e-11	0.048	0.07615	1.115e-73	0.1284	0.2148
cg01191114	3	48936118	N	rs11242302	5	135169553	C	1.21e-34	-0.267	0.28504	1.759e-23	-0.3063	0.07052
cg01195198	18	18692028	N	rs3743552	16	58029954	C	9.065e-58	-0.297	0.47347	1.534e-13	-0.06799	0.0392
cg01215328	16	34208792	Y	rs10848802	12	3222084	A	3.147e-31	-0.136	0.26022	5.969e-06	-0.07965	0.01492
cg01228893	12	56122637	N	rs11789684	9	140706127	A	6.435e-47	-0.266	0.4051	2.521e-129	-0.2802	0.3491
cg01246716	6	114176300	Y	rs2301698	11	2437425	G	8.862e-27	-0.273	0.23056	1.188e-15	-0.1556	0.04592
cg01255021	16	1094653	N	rs2535238	6	29645038	C	1.221e-43	-0.26	0.42279	2.542e-76	-0.3044	0.2217
cg01256320	12	133087207	N	rs114115096	6	29970960	G	6.345e-73	0.595	0.67779	4.468e-257	0.5074	0.577
cg01277369	11	568375	N	rs1998041	6	169421061	G	6.308e-15	-0.105	0.12261	2.227e-09	-0.06305	0.02589
cg01286935	16	89778247	N	rs7984414	13	114805121	C	2.731e-17	-0.073	0.14786	6.823e-33	-0.09214	0.09937
cg01289656	12	51984945	N	rs11724531	4	1753424	G	4.782e-14	0.133	0.11812	3.394e-06	0.04751	0.0157
cg01353464	3	38180116	N	rs9962733	18	68878629	C	9.047e-23	0.081	0.20329	4.647e-15	0.04184	0.04404
cg01362515	17	39782091	Y	rs60342295	17	16773460	G	5.399e-17	0.11	0.14576	3.798e-10	0.06538	0.02835
cg01363474	4	6344484	Y	rs45545532	10	44104101	C	4.9e-08	0.092	0.0571	7.708e-14	0.1446	0.04015
cg01365762	6	30457827	N	rs10460051	18	31413679	T	5.284e-37	-0.209	0.32738	2.431e-23	-0.1034	0.07008
cg01373691	16	71917765	N	rs7128583	11	134391747	G	9.728e-20	0.084	0.16291	1.393e-21	0.06421	0.0646
cg01380710	6	46459138	N	rs10908912	9	92294158	G	1.222e-22	-0.287	0.18603	3.626e-08	-0.07887	0.02201
cg01387945	10	31608209	N	rs10981640	9	115897803	C	2.739e-10	-0.118	0.08073	8.463e-16	-0.1139	0.04638
cg01399068	2	207630025	N	rs55889568	16	89197682	G	1.166e-21	-0.285	0.16158	5.091e-14	-0.1988	0.04073
cg01405143	19	9649327	N	rs6431616	2	239540279	G	1.28e-55	-0.147	0.49677	1.838e-41	-0.08697	0.1249
cg01441593	17	79818808	Y	rs948973	11	76786177	T	2.006e-19	-0.167	0.15408	1.278e-58	-0.2076	0.174
cg01446614	12	114404317	Y	rs11789684	9	140706127	A	2.774e-27	-0.076	0.20849	6.201e-18	-0.05045	0.05314
cg01461718	3	49711095	N	rs10407394	19	14804183	A	6.339e-52	0.326	0.46187	3.161e-145	0.3637	0.383
cg01499736	6	36164655	N	rs7796032	7	158064729	A	1.727e-66	0.168	0.63797	7.199e-63	0.09579	0.1857
cg01509141	13	44453359	N	rs1466607	5	1864856	A	1.812e-39	-0.11	0.32898	1.36e-43	-0.09075	0.1312
cg01515516	19	14544032	N	rs1109995	17	55497	C	5.038e-25	-0.187	0.22548	3.035e-39	-0.1184	0.1184
cg01516881	6	292596	N	rs12596272	16	35142792	G	1.161e-32	0.45	0.27629	3.747e-95	0.5029	0.2696
cg01531763	17	10634954	N	rs67273276	8	2933835	C	4.846e-38	0.11	0.29963	5.162e-53	0.14	0.1582
cg01548889	16	17173095	N	rs2537855	19	2806574	A	7.786e-14	-0.104	0.10586	4.714e-15	-0.1192	0.04402
cg01554453	6	132129103	N	rs6916402	6	425573	T	1.344e-14	0.062	0.12625	3.653e-13	0.04735	0.038
cg01557221	22	36558091	Y	rs260464	19	58774762	T	5.596e-18	0.108	0.15326	6.49e-14	0.102	0.04039
cg01569170	8	42911531	N	rs60266652	22	23730690	A	3.919e-06	-0.084	0.04202	3.893e-15	-0.1114	0.04428
cg01577292	8	143696144	N	rs62053822	16	87704474	C	1.565e-62	-0.414	0.55804	8.344e-137	-0.2363	0.3653
cg01585784	2	120517537	N	rs7457884	7	158207384	C	1.544e-41	-0.64	0.39486	3.768e-69	-0.425	0.2027
cg01594514	11	67374213	N	rs6560930	13	114762569	G	1.352e-21	-0.063	0.17752	4.864e-80	-0.1452	0.2314
cg01596870	19	55963115	N	rs58906257	2	243028248	T	1.206e-10	0.115	0.08056	8.824e-14	0.1027	0.03997
cg01613294	22	36557607	N	rs260463	19	58774581	C	2.04e-14	0.099	0.11897	5.112e-07	0.073	0.01833
cg01614883	3	38070934	N	rs55955109	20	62085389	C	1.445e-22	0.071	0.16521	6.963e-11	0.06242	0.03071
cg01619692	16	20753260	N	rs56139112	11	1257886	C	2.347e-16	-0.535	0.12404	1.063e-10	-0.3544	0.03012
cg01620082	3	125678407	N	rs147680653	6	29752808	A	2.671e-93	0.895	0.87163	0	0.6375	0.6657
cg01621268	7	75272341	N	rs17850402	16	30566747	G	1.138e-44	0.323	0.40385	3.888e-71	0.3839	0.208
cg01623806	7	150929509	Y	rs73856687	4	141564790	G	5.065e-25	0.349	0.21541	9.353e-58	0.3724	0.1716
cg01634544	14	71128147	N	rs1434579	19	44932972	C	4.193e-13	0.101	0.11283	1.052e-17	0.1038	0.05242
cg01640437	11	65405484	Y	rs11020983	11	94695222	G	1.755e-14	-0.09	0.11277	8.143e-40	-0.09614	0.1201
cg01640991	12	121947315	Y	rs11136345	8	145060112	G	8.953e-19	-0.072	0.15422	6.248e-23	-0.08406	0.06881
cg01703086	11	1717919	Y	rs74982049	8	142567452	G	8.667e-27	-0.072	0.23443	3.273e-15	-0.05823	0.04452
cg01706698	16	56995306	N	rs16987303	19	57037103	C	8.311e-28	0.19	0.24073	5.887e-44	0.2656	0.1322
cg01710146	12	117348848	N	rs2334408	11	1823725	C	2.163e-31	-0.268	0.27308	3.321e-28	-0.2705	0.08511
cg01717063	16	57570057	Y	rs4887783	16	74700743	G	9.591e-17	0.112	0.1342	6.475e-48	0.1541	0.1437
cg01749555	17	80709803	Y	rs7697256	4	848335	C	4.519e-36	0.185	0.30471	3.87e-21	0.09827	0.06322
cg01760434	16	34204266	Y	rs180913040	16	47300372	G	1.36e-15	1.093	0.12513	1.097e-15	1.442	0.04603
cg01789499	4	81109888	N	rs3809627	16	30103160	C	9.097e-15	0.145	0.12318	7.996e-06	0.06636	0.01452
cg01792117	17	27088227	N	rs72844204	6	28411468	A	1.136e-10	0.149	0.0893	1.714e-20	0.1956	0.06119
cg01799862	16	67143802	N	rs2306244	4	862502	T	6.257e-39	-0.21	0.33401	4.049e-10	-0.07699	0.02826
cg01802532	4	56475905	N	rs6511793	19	12530471	T	4.426e-24	0.1	0.21504	6.094e-23	0.115	0.06884
cg01809281	2	24162256	N	rs13243524	7	38737659	T	1.242e-31	-0.212	0.245	5.813e-13	-0.1248	0.03735
cg01817393	20	57427642	N	rs2747421	6	29645118	G	1.243e-10	-0.164	0.09083	4.713e-16	-0.1663	0.04719
cg01818648	8	30515364	N	rs7010327	8	41480509	G	3.332e-11	0.133	0.07558	1.168e-17	0.1676	0.05227
cg01830674	2	219433148	Y	rs36008138	17	2559056	C	2.109e-14	-0.054	0.10937	3.272e-08	-0.03111	0.02215
cg01833234	11	6592585	N	rs2289874	19	37825839	T	6.942e-17	-0.306	0.12641	5.186e-28	-0.312	0.08451
cg01842719	2	241658550	Y	rs13119288	4	190157713	A	1.565e-71	-0.496	0.64135	1.184e-34	-0.2013	0.1047
cg01845419	15	66990485	Y	rs2914557	19	7105821	G	1.322e-37	-0.129	0.31193	2.322e-36	-0.1296	0.1098
cg01852244	16	47494711	Y	rs221216	7	157280290	C	1.47e-16	0.123	0.12961	2.298e-08	0.08929	0.02264
cg01858300	15	41233997	N	rs138060	22	44222807	A	7.318e-13	0.066	0.09493	2.999e-19	0.06093	0.05729
cg01882498	4	83934956	N	rs9637541	3	40536850	G	6.986e-21	-0.21	0.18404	2.98e-11	-0.1326	0.03189
cg01886893	5	102089360	N	rs34633518	3	125769375	T	7.196e-55	-0.132	0.46349	5.314e-70	-0.1366	0.205
cg01889448	6	32635871	Y	rs197055	16	1131175	C	1.351e-26	0.369	0.2348	5.468e-88	0.8211	0.2517
cg01889773	2	241404021	Y	rs197055	16	1131175	C	5.769e-19	0.145	0.16251	4.231e-19	0.1285	0.05682
cg01891711	22	37640509	N	rs2864668	4	75717660	C	2.454e-17	0.039	0.13605	2.117e-10	0.03064	0.02916
cg01892528	22	43485485	N	rs2651480	8	97649579	A	1.627e-37	0.073	0.33087	8.869e-66	0.08739	0.1936
cg01892727	3	3221728	N	rs197055	16	1131175	C	8.405e-25	0.13	0.2194	1.057e-39	0.1566	0.1197
cg01942971	1	171045267	Y	rs59737669	5	855288	A	6.695e-27	-0.222	0.24278	1.979e-08	-0.1335	0.02285
cg01946760	5	177540738	N	rs4963060	11	1321060	G	3.519e-26	-0.154	0.20801	4.456e-11	-0.07856	0.03133
cg01959412	4	4861398	N	rs11248940	16	655686	T	3.218e-10	0.033	0.06975	1.44e-17	0.06106	0.05199
cg01959416	7	150020818	N	rs79156996	7	50851119	A	8.96e-18	0.166	0.13695	7.814e-13	0.2132	0.03694
cg01963061	14	65879906	N	rs11952443	5	1662184	T	2.651e-29	0.235	0.24347	4.365e-33	0.1759	0.09995
cg01968728	2	241609475	Y	rs10037208	5	6353773	C	4.202e-47	-0.207	0.41711	1.698e-35	-0.2429	0.1072
cg01970017	17	36908303	N	rs55825001	10	309589	G	1.1e-20	-0.231	0.17105	2.358e-40	-0.2428	0.1216
cg01970784	8	10191983	N	rs12677224	8	41447754	C	4.625e-52	-0.15	0.49556	2.536e-69	-0.1406	0.2032
cg01970906	13	113862960	N	rs11520415	18	77620620	T	1.341e-30	-0.403	0.25212	6.662e-07	-0.1502	0.01796
cg01972961	12	108956289	N	rs6933599	6	169224091	A	4.891e-18	0.128	0.1222	1.998e-07	0.06384	0.01963
cg01974375	1	151298954	N	rs3809627	16	30103160	C	1.601e-14	-0.044	0.11847	2.345e-08	-0.05509	0.02261
cg01978534	3	49711033	N	rs10411315	19	14804637	A	1.201e-51	-0.486	0.48916	4.962e-147	-0.5525	0.3868
cg01986008	15	23454144	N	rs10415065	19	20904614	T	7.685e-29	0.233	0.24443	2.614e-42	0.2879	0.1274
cg02011489	3	185216311	N	rs7243220	18	31408110	T	2.148e-41	0.244	0.37883	6.857e-23	0.1097	0.06868
cg02018101	14	64320521	N	rs4974617	4	1373658	C	2.963e-09	-0.036	0.06603	9.776e-26	-0.07104	0.07751
cg02020829	5	92908771	Y	rs6599308	4	1387780	G	2.221e-24	-0.064	0.21416	2.117e-09	-0.06682	0.02596
cg02028540	16	67193883	N	rs55745320	17	79024163	T	1.61e-44	-0.149	0.39892	1.762e-09	-0.03709	0.02621
cg02030672	11	45687055	N	rs4909081	7	158200785	G	2.49e-45	-0.199	0.41404	3.465e-49	-0.104	0.1473
cg02053340	20	49348184	N	rs10119081	9	136924577	C	3.798e-21	0.129	0.17827	1.122e-11	0.07626	0.03325
cg02054724	15	89153667	N	rs35044209	8	929794	G	5.171e-27	0.187	0.24613	6.207e-16	0.1382	0.04681
cg02058194	22	41215556	N	rs6739632	2	240207019	A	2.174e-31	0.243	0.2486	1.011e-52	0.2767	0.1574
cg02128325	5	139422822	N	rs7844534	8	143428260	A	2.753e-34	-0.255	0.2889	4.186e-24	-0.2222	0.07246
cg02136690	13	114905809	N	rs6972739	7	149550942	G	8.229e-09	0.135	0.06441	7.376e-15	0.1708	0.0434
cg02140097	12	110719074	N	rs221213	7	157279376	A	5.967e-32	-0.091	0.26961	4.55e-11	-0.04183	0.0313
cg02143877	20	52790141	N	rs72700128	14	105313463	A	9.035e-59	-1.52	0.56103	3.38e-34	-0.6417	0.1033
cg02148654	7	157296159	N	rs3813144	19	14806017	C	9.19e-08	-0.104	0.06156	2.179e-30	-0.2057	0.09177
cg02191862	10	34061647	Y	rs10420734	19	11763010	T	1.48e-22	0.119	0.18595	3.565e-17	0.1298	0.05074
cg02201215	14	105714846	N	rs34745112	16	29261537	C	2.656e-33	-0.216	0.3054	3.073e-82	-0.1959	0.2371
cg02208776	2	198365119	N	rs919581	7	136980174	A	8.846e-06	-0.342	0.04547	6.864e-29	-0.5884	0.0872
cg02215815	16	28962783	Y	rs595578	18	77453335	T	5.691e-43	-0.198	0.38009	4.437e-14	-0.08507	0.04092
cg02228481	6	31165922	Y	rs221795	7	100283261	T	9.926e-24	-0.077	0.1927	3.919e-29	-0.07474	0.08795
cg02233848	11	98891748	N	rs72704942	14	101699388	T	1.189e-58	0.209	0.53457	1.63e-21	0.1081	0.06439
cg02253440	7	97911390	N	rs4823897	22	47319436	G	2.782e-21	0.066	0.15489	1.445e-21	0.05705	0.06455
cg02264038	11	14380628	Y	rs10093866	8	145513818	T	9.996e-17	-0.248	0.14111	9.725e-25	-0.1971	0.07442
cg02267698	19	7991119	N	rs4331977	6	40058433	G	3.657e-81	0.492	0.7155	3.886e-274	0.4623	0.6006
cg02283811	11	576060	N	rs6849835	4	28473603	A	4.204e-21	-0.077	0.17778	2.284e-06	-0.02982	0.01625
cg02283811	11	576060	N	rs72704934	14	101694172	C	6.782e-19	0.082	0.16259	5.196e-07	0.03723	0.0183
cg02339418	12	123717776	N	rs3751446	13	112556064	G	2.11e-32	0.18	0.30108	3.553e-24	0.118	0.07268
cg02359409	6	42947317	N	rs56593189	9	139049156	G	3.968e-22	-0.075	0.19391	2.264e-09	-0.04481	0.02587
cg02366587	6	42531991	N	rs136697	22	45336943	C	3.892e-38	-0.219	0.34478	3.786e-09	-0.06351	0.02515
cg02370636	16	64106531	N	rs111381191	6	158631728	T	9.243e-17	0.204	0.13048	7.764e-22	0.2182	0.0654
cg02377073	8	48920860	N	rs79631443	5	347131	G	3.292e-39	-0.377	0.31315	9.776e-34	-0.2318	0.1019
cg02396143	1	29063512	Y	rs59563572	1	48423397	A	2e-14	0.069	0.10853	6.713e-98	0.1794	0.2763
cg02414889	2	7059030	N	rs1062967	19	53342152	T	7.812e-16	-0.071	0.13575	4.317e-14	-0.08337	0.04096
cg02416013	16	11891051	N	rs35647585	15	40273637	G	1.465e-20	0.112	0.16502	6.881e-07	0.05207	0.01791
cg02426912	16	18812920	N	rs10747029	9	139534703	C	2.161e-11	0.048	0.08914	2.185e-21	0.06443	0.06399
cg02439789	1	871441	N	rs772006	12	52332381	T	2.985e-10	0.135	0.07559	4.154e-22	0.1486	0.06624
cg02458885	4	81119249	N	rs3809627	16	30103160	C	2.016e-20	0.201	0.17363	9.281e-21	0.1574	0.06203
cg02460018	1	38261401	N	rs7918393	10	80695072	A	1.224e-06	0.028	0.04294	6.175e-14	0.0464	0.04046
cg02464912	14	64319543	N	rs112147438	2	85720803	C	7.234e-18	0.108	0.13759	1.739e-10	0.07797	0.02944
cg02470959	12	132196036	N	rs11249433	1	121280613	A	7.886e-24	-0.081	0.20525	4.431e-22	-0.08193	0.06616
cg02475675	6	144744151	N	rs114737702	5	158878937	A	1.529e-18	-0.157	0.14484	2.612e-10	-0.1791	0.02887
cg02477834	19	475575	Y	rs380573	19	54785593	G	2.443e-47	0.292	0.40412	7.221e-64	0.1884	0.1884
cg02506360	16	46963989	Y	rs144163051	16	34292252	C	7.564e-17	0.193	0.14371	7.897e-11	0.1655	0.03053
cg02510736	10	81205445	N	rs12699476	7	1968245	C	6.11e-22	-0.068	0.18438	8.601e-12	-0.05223	0.03362
cg02514519	11	61348922	N	rs750062	14	104581760	G	1.37e-15	0.039	0.12711	4.957e-11	0.03672	0.03118
cg02531275	11	6495252	N	rs8050209	16	88105725	A	2.66e-19	-0.075	0.15474	8.307e-26	-0.0761	0.07773
cg02546477	12	15082052	Y	rs56199416	1	108858634	T	1.022e-58	-0.281	0.59361	1.251e-117	-0.3268	0.3229
cg02567344	1	179010239	N	rs115987780	6	33445962	G	6.176e-32	0.184	0.31516	1.78e-42	0.1007	0.1279
cg02569823	6	5851330	N	rs2095476	13	21886990	T	3.816e-25	0.056	0.21552	1.218e-29	0.05724	0.0895
cg02585483	5	61602105	N	rs12570664	10	1816298	A	2.186e-48	-0.245	0.41134	6.549e-34	-0.1338	0.1024
cg02598224	2	97001430	N	rs13001152	2	235169403	C	2.36e-36	0.057	0.29357	3.061e-28	0.04966	0.08521
cg02613435	10	102756977	N	rs2013694	19	8616392	C	3.182e-56	-1.054	0.52054	9.098e-181	-0.8373	0.4527
cg02628770	16	2720185	Y	rs6734489	2	71217621	G	2.076e-20	0.09	0.18373	2.802e-08	0.06015	0.02236
cg02631126	6	28058918	Y	rs757108	16	3362017	T	5.757e-09	0.152	0.06465	9.036e-22	0.2002	0.06519
cg02637438	8	134584246	N	rs10235180	7	1523559	T	1.577e-91	-0.468	0.77923	6.62e-153	-0.2844	0.3988
cg02647878	4	154681197	N	rs9923395	16	4427783	C	8.958e-23	0.172	0.18703	3.703e-32	0.2298	0.09715
cg02650017	17	47301614	N	rs2028898	2	85777270	G	3.143e-13	0.077	0.0989	1.287e-14	0.07905	0.04266
cg02652978	16	81944263	N	rs11861297	16	29298364	A	2.819e-58	-0.279	0.50849	6.975e-134	-0.2763	0.359
cg02655739	5	87956517	N	rs807668	22	19162686	G	7.127e-38	-0.214	0.34562	1.008e-40	-0.2523	0.1227
cg02664162	19	49469375	N	rs6830247	4	150683	G	5.94e-14	-0.065	0.11446	4.017e-07	-0.03791	0.01866
cg02670466	3	47020191	Y	rs28592984	4	4656292	T	6.773e-87	0.221	0.80481	2.146e-144	0.1743	0.3813
cg02717486	5	133512833	N	rs4606006	7	153580	T	1.459e-22	-0.125	0.19457	2.363e-13	-0.08259	0.0386
cg02733650	16	30441347	N	rs13056008	22	46903627	G	2.027e-21	0.302	0.18193	2.055e-43	0.3241	0.1306
cg02748427	1	92764574	N	rs34116086	4	190728403	G	8.29e-22	-0.145	0.17953	2.692e-14	-0.08519	0.04161
cg02753903	19	38943525	N	rs2747421	6	29645118	G	1.98e-53	-0.349	0.5081	9.276e-78	-0.3354	0.2255
cg02774935	22	22090816	N	rs34078800	15	41940443	T	3.519e-28	0.465	0.27266	8.634e-24	0.5206	0.07148
cg02800362	5	177631904	N	rs58352488	18	76651113	T	3.699e-67	-0.69	0.59292	6.294e-170	-0.4181	0.4324
cg02801583	22	45809602	N	rs113058919	19	457805	C	1.738e-23	0.16	0.18513	1.077e-23	0.2118	0.07118
cg02809009	19	50354510	N	rs813698	3	120025528	A	9.177e-39	-0.32	0.34606	4.077e-10	-0.09637	0.02825
cg02818265	15	83655452	N	rs794078	19	7685843	G	3.03e-10	0.072	0.0656	1.935e-14	0.1441	0.04206
cg02831290	2	74981833	N	rs573329	11	82421644	T	4.137e-15	0.108	0.1284	2.371e-06	0.09189	0.0162
cg02847760	15	40453199	Y	rs504977	8	70035218	G	9.279e-35	0.125	0.27591	1.283e-20	0.06567	0.06159
cg02867123	20	2489972	N	rs111915807	7	43487483	G	3.153e-07	0.039	0.04871	2.168e-26	0.1021	0.07953
cg02867162	16	1020843	N	rs111915807	7	43487483	G	4.466e-23	0.102	0.20264	3.281e-70	0.1111	0.2056
cg02869486	9	98112381	N	rs117592663	9	138361403	G	2.079e-25	-0.608	0.25579	1.997e-23	-0.5192	0.07035
cg02869547	11	14521079	Y	rs4355430	4	185885897	T	7.658e-58	-0.387	0.51881	1.065e-54	-0.2426	0.163
cg02870950	10	46168231	N	rs11861102	16	87757857	A	2.847e-39	-0.123	0.33699	1.012e-42	-0.1156	0.1286
cg02874942	19	11689649	Y	rs3772430	3	125829541	A	2.542e-12	0.08	0.08219	1.333e-15	0.0819	0.04576
cg02883147	12	9217769	N	rs638873	7	63771235	T	9.9e-08	-0.102	0.05523	4.714e-17	-0.1289	0.05036
cg02889982	17	16946247	Y	rs10514710	3	44883971	G	3.548e-26	-0.056	0.21284	5.568e-13	-0.05153	0.03741
cg02895156	6	105401601	N	rs299286	5	162895117	T	4.356e-23	0.103	0.19128	4.932e-16	0.1164	0.04713
cg02896705	19	18112042	Y	rs496036	18	77527876	C	7.596e-11	-0.05	0.09186	2.475e-19	-0.07579	0.05755
cg02897527	10	88699338	N	rs1286487	14	91040887	G	4.635e-23	0.157	0.18686	2.788e-08	0.06784	0.02237
cg02900253	1	6673709	N	rs10870226	10	134819585	G	2.633e-31	-0.129	0.2925	2.965e-49	-0.1272	0.1475
cg02910769	3	180546119	Y	rs12050921	16	2994174	G	8.376e-16	0.046	0.11972	3.032e-11	0.055	0.03187
cg02933478	11	14380633	Y	rs73374024	8	145510538	A	5.649e-14	-0.157	0.11352	3.119e-11	-0.09978	0.03183
cg02959866	2	26364971	Y	rs9560010	13	111866520	G	1.167e-43	-0.15	0.39929	1.495e-08	-0.08545	0.02324
cg02986733	6	41738046	N	rs74058342	1	17294685	A	1.446e-08	-0.126	0.06561	8.024e-20	-0.1262	0.05909
cg02996131	6	152958598	N	rs6906765	6	169640529	C	1.391e-27	0.174	0.23624	5.332e-53	0.2263	0.1582
cg03016975	19	4124072	N	rs3925999	7	128746693	A	5.653e-16	-0.132	0.12755	3.527e-09	-0.1395	0.02525
cg03028236	15	65669811	N	rs12628332	22	49578653	G	3.925e-52	-0.33	0.44349	4.039e-23	-0.195	0.0694
cg03037218	14	60558674	Y	rs4474336	10	2785696	G	1.328e-07	-0.302	0.04508	1.997e-16	-0.2899	0.04837
cg03044510	21	27107978	N	rs220113	21	43525120	A	7.273e-18	-0.058	0.12462	1.086e-09	-0.03615	0.02689
cg03054480	14	54421480	N	rs10753451	1	228715019	T	1.442e-39	-0.18	0.33819	6.721e-43	-0.1649	0.1291
cg03063185	6	86303159	N	rs4838707	10	135006137	G	3.621e-64	0.257	0.60088	2.341e-130	0.1798	0.3513
cg03095872	16	30546190	N	rs233277	21	45991799	A	9.675e-09	-0.115	0.05643	8.39e-38	-0.2266	0.1141
cg03119028	1	89458849	N	rs2367160	1	43435650	G	1.568e-06	0.113	0.03923	6.207e-14	0.1995	0.04045
cg03128332	1	805338	N	rs3909689	18	130168	T	7.087e-21	-0.123	0.18241	3.313e-48	-0.1898	0.1445
cg03128972	17	19140659	Y	rs7048567	9	139904037	G	2.414e-39	-0.159	0.37433	5.09e-61	-0.2004	0.1806
cg03146575	2	192121011	Y	rs78986135	16	57094644	G	8.528e-29	0.241	0.25572	3.495e-95	0.4722	0.2697
cg03156396	16	816177	N	rs6942491	7	158433951	G	7.664e-77	0.515	0.75248	7.729e-138	0.3139	0.3675
cg03157226	19	10654180	N	rs28485821	17	80061500	G	8.692e-43	0.168	0.37507	1.127e-08	0.06615	0.02363
cg03158942	8	49043527	N	rs72737192	1	182038268	C	5.663e-16	-0.253	0.13182	3.351e-16	-0.2994	0.04766
cg03162686	16	89346269	N	rs12714029	2	81433632	T	3.108e-86	0.891	0.81482	1.34e-210	0.5508	0.5051
cg03171402	3	195587096	Y	rs1122821	19	19050957	A	1.56e-27	0.106	0.22878	2.406e-11	0.06156	0.03219
cg03195269	13	50510427	N	rs9941342	16	988168	A	1.341e-65	0.246	0.58037	4.138e-102	0.1703	0.2865
cg03211173	20	61427693	N	rs8130033	21	37192939	C	6.997e-18	0.178	0.15046	3.858e-09	0.1062	0.02512
cg03232842	16	56995201	Y	rs16987303	19	57037103	C	3.613e-28	0.177	0.24386	6.679e-39	0.2265	0.1174
cg03234186	19	58220657	Y	rs4683918	3	101189490	T	4.798e-11	0.111	0.09141	1.289e-29	0.2085	0.08942
cg03245229	8	26436527	N	rs1735162	8	146060167	G	1.601e-08	-0.065	0.05611	6.806e-20	-0.08296	0.05931
cg03263117	17	45798767	N	rs61771682	1	87912998	C	3.233e-75	-1.166	0.72597	8.807e-254	-1.005	0.5722
cg03269218	10	96990700	N	rs117447155	9	97250892	T	8.968e-14	0.487	0.11694	2.393e-31	0.5849	0.09469
cg03316881	10	49515028	N	rs141689563	3	27662697	G	2.474e-22	-0.193	0.18479	2.123e-08	-0.07343	0.02275
cg03334052	1	168888044	N	rs111401444	8	139071833	A	4.139e-35	-0.127	0.30652	4.159e-108	-0.1806	0.3008
cg03386823	3	61547196	N	rs72619577	22	47786404	C	7.909e-24	-0.158	0.18617	2.889e-12	-0.1153	0.03513
cg03395511	6	291903	N	rs17788654	16	35077080	A	3.892e-33	0.555	0.28693	1.886e-90	0.6317	0.2579
cg03401902	12	116971165	Y	rs144078139	1	246882434	A	3.078e-22	0.244	0.19605	5.308e-08	0.2761	0.02148
cg03443112	2	68251804	Y	rs2909211	17	66457658	T	7.856e-48	0.584	0.44969	2.883e-30	0.4228	0.0914
cg03444715	11	122855029	N	rs58689605	1	204422692	T	2.94e-13	-0.127	0.09369	8.807e-27	-0.1446	0.08073
cg03449406	14	35183687	Y	rs7405640	17	79949231	C	1.459e-38	0.099	0.33478	2.015e-59	0.09239	0.1762
cg03463411	4	81118188	N	rs3809627	16	30103160	C	1.007e-19	0.197	0.1656	6.903e-35	0.1935	0.1054
cg03469793	1	180199269	N	rs11948318	5	1661812	C	1.435e-38	0.386	0.32403	1.53e-37	0.2204	0.1133
cg03471106	6	30294972	N	rs12699476	7	1968245	C	7.49e-31	-0.14	0.26887	1.165e-20	-0.08185	0.06172
cg03492747	16	86543808	N	rs13259516	8	23565099	A	5.067e-32	-0.141	0.28052	2.816e-81	-0.1938	0.2346
cg03514934	16	87731582	N	rs10958382	8	54519232	G	5.583e-38	-0.174	0.33926	4.666e-07	-0.09756	0.01845
cg03515878	1	48175322	Y	rs149164267	10	134718893	G	4.323e-39	-0.419	0.37959	2.506e-76	-0.5682	0.2218
cg03530210	1	109584673	N	rs1109995	17	55497	C	4.677e-20	-0.161	0.17986	1.199e-22	-0.1084	0.06793
cg03545083	7	99214496	Y	rs13263031	8	1593792	G	8.295e-30	0.098	0.24049	5.863e-06	0.02949	0.01495
cg03553358	16	11350115	Y	rs9378808	6	421317	A	4.006e-46	-0.243	0.39794	2.896e-20	-0.07289	0.06048
cg03571320	9	139582389	N	rs35250394	19	58413773	T	7.082e-16	0.086	0.12319	1.648e-09	0.05369	0.02631
cg03574360	10	75174167	N	rs73590561	19	36198178	G	1.203e-28	0.206	0.22901	1.063e-43	0.2119	0.1315
cg03592197	19	38865287	N	rs10120199	9	139868888	A	2.55e-13	-0.123	0.0948	4.894e-16	-0.1385	0.04714
cg03635442	8	49427283	N	rs649276	19	20990588	C	1.078e-26	0.798	0.20281	1.159e-59	0.84	0.1769
cg03681834	11	41481358	N	rs7252798	19	21908053	C	9.048e-28	-0.095	0.24149	7.711e-31	-0.124	0.09315
cg03688818	3	49711147	N	rs10411315	19	14804637	A	1.082e-30	-0.112	0.28711	5.167e-79	-0.1912	0.2288
cg03699074	16	88849875	N	rs112147438	2	85720803	C	1.787e-14	0.096	0.10937	2.553e-09	0.07627	0.0257
cg03701266	5	10649678	N	rs72479300	11	89832809	C	2.746e-18	-0.096	0.1207	2.934e-47	-0.1902	0.1418
cg03708907	19	38943334	N	rs150243275	6	29606145	G	1.741e-19	-0.081	0.17496	3.313e-08	-0.057	0.02213
cg03720617	16	47527034	N	rs3789149	4	86798	C	2.058e-16	-0.164	0.14037	1.148e-09	-0.1173	0.02681
cg03731056	17	47270388	Y	rs4702976	5	99706756	A	2.283e-21	0.116	0.16858	5.455e-27	0.09964	0.08137
cg03743214	2	98280713	N	rs73042471	7	927762	G	2.438e-29	-0.276	0.25132	7.486e-11	-0.133	0.03061
cg03745912	10	120924721	N	rs2301455	1	172418268	T	9.002e-22	-0.07	0.18569	4.313e-46	-0.09766	0.1384
cg03752425	16	72840504	N	rs9643184	8	124688771	G	2.624e-13	0.113	0.09682	2.02e-30	0.2127	0.09187
cg03806038	6	149639041	N	rs80247133	3	27664185	G	3.723e-25	-0.225	0.20889	1.416e-09	-0.08659	0.02652
cg03818034	7	99746088	N	rs62410377	3	178985374	A	4.042e-17	0.044	0.12061	9.994e-11	0.0374	0.03021
cg03828603	17	43128308	N	rs7661994	4	7255855	A	1.975e-47	-0.422	0.41835	2.63e-07	-0.1032	0.01925
cg03853134	2	122494799	Y	rs114503621	4	730272	T	1.281e-32	-0.108	0.28081	1.722e-59	-0.1145	0.1764
cg03856450	2	73298881	N	rs10207380	2	241860911	G	2.782e-16	-0.154	0.11065	9.938e-08	-0.1094	0.0206
cg03863817	3	96495925	N	rs67102109	19	12154799	G	9.503e-14	0.377	0.10347	1.017e-07	0.2659	0.02057
cg03866074	1	144931476	Y	rs147058590	1	120209167	C	5.553e-24	-0.482	0.32985	1.709e-56	-0.8041	0.168
cg03869063	3	52312834	N	rs4919875	19	644144	G	6.661e-38	-0.418	0.3202	3.615e-23	-0.1976	0.06955
cg03876823	20	32899771	N	rs8013014	14	96028076	T	5.155e-22	0.111	0.17793	3.939e-32	0.12	0.09707
cg03897252	10	64133801	N	rs139051400	17	43563894	T	1.176e-13	0.097	0.10621	4.401e-17	0.1513	0.05045
cg03900195	21	37757883	N	rs76360685	11	403046	T	2.642e-18	0.118	0.15249	4.04e-06	0.05047	0.01546
cg03902329	6	33291306	N	rs12611424	19	7530065	A	4.721e-19	-0.218	0.15153	2.274e-08	-0.08668	0.02266
cg03913278	8	11995002	Y	rs6858299	4	9371116	C	3.324e-14	-0.291	0.11101	2.029e-55	-0.4017	0.165
cg03923277	12	104359732	N	rs326387	12	125805148	C	4.237e-69	0.581	0.62542	9.572e-294	0.677	0.6262
cg03929796	3	52231840	N	rs230520	4	103465612	A	3.291e-28	0.111	0.24068	2.35e-14	0.07957	0.0418
cg03943446	7	2007860	N	rs61781782	1	58950240	A	2.138e-11	0.104	0.07647	2.991e-37	0.2769	0.1124
cg03944143	17	2595123	Y	rs1468159	16	31715808	C	2.462e-95	0.403	0.80976	2.305e-246	0.3409	0.5614
cg03944266	4	141445314	N	rs35324093	16	29244747	G	1.685e-37	-0.279	0.34904	9.484e-07	-0.05118	0.01747
cg03958163	10	105615502	N	rs397891	16	89753031	G	4.128e-71	0.468	0.6923	1.821e-20	0.1956	0.06111
cg03969070	1	36851558	N	rs147988288	16	29251704	G	3.443e-37	-0.214	0.34067	2.442e-136	-0.2611	0.3643
cg03973167	4	185394988	N	rs62103181	18	77625652	G	9.862e-43	-0.14	0.37025	5.872e-23	-0.05971	0.06889
cg03987003	1	145516092	N	rs12541975	8	634921	G	1.354e-28	-0.208	0.23532	1.089e-36	-0.1433	0.1108
cg03987003	1	145516092	N	rs2859612	17	79136952	C	2.219e-21	-0.162	0.17123	4.967e-48	-0.1493	0.144
cg03994018	8	37553339	N	rs11619362	13	110447835	A	1.285e-17	0.106	0.14351	1.002e-20	0.08215	0.06192
cg03994018	8	37553339	N	rs4785687	16	89588896	G	9.746e-14	0.081	0.11589	4.14e-14	0.06045	0.04101
cg03997039	16	29703361	N	rs35991360	19	21722341	A	1.806e-17	0.141	0.15778	2.9e-37	0.1952	0.1125
cg04026699	6	28834513	N	rs17672688	1	195686601	G	4.342e-58	0.146	0.53765	3.791e-73	0.1071	0.2134
cg04063589	5	134871973	N	rs7486098	12	132684080	G	1.074e-20	0.045	0.17227	1.577e-11	0.05699	0.03277
cg04067428	13	21573066	N	rs118137201	20	22384954	T	3.509e-22	0.528	0.17814	2.117e-12	0.4444	0.03556
cg04071812	10	131926270	N	rs10156442	9	79206726	G	2.678e-06	0.045	0.03718	5.013e-26	0.1289	0.0784
cg04105760	2	175199722	Y	rs114942112	6	29945802	G	6.506e-27	0.09	0.22467	1.301e-37	0.09505	0.1135
cg04116494	14	76618702	N	rs12927041	16	1017060	G	4.903e-14	0.045	0.10076	2.109e-48	0.1013	0.1451
cg04118234	7	138790441	N	rs12927041	16	1017060	G	2.342e-13	0.098	0.09845	7.281e-16	0.2235	0.04659
cg04125246	3	42003553	N	rs11707248	3	126911922	C	1.878e-27	-0.485	0.23038	2.739e-49	-0.5675	0.1476
cg04143909	1	234367322	N	rs11672258	19	58934685	G	7.69e-10	0.185	0.07608	6.434e-18	0.2785	0.05309
cg04151612	3	9932217	Y	rs8074071	17	2612932	G	5.707e-20	-0.122	0.16307	5.385e-07	-0.04751	0.01825
cg04153571	10	21786359	N	rs4240521	10	134884037	G	1.599e-27	-0.112	0.21721	3.401e-88	-0.1691	0.2523
cg04165910	11	208656	N	rs12939930	17	76925133	T	8.889e-20	0.135	0.15949	2.671e-22	0.1239	0.06684
cg04172851	6	43543859	N	rs7448136	5	60977	T	1.498e-30	0.219	0.24558	5.835e-13	0.1132	0.03735
cg04177705	3	88199274	Y	rs112360571	2	10860018	C	5.33e-27	0.11	0.21547	5.336e-12	0.06302	0.03428
cg04193427	21	44395084	N	rs4239346	18	77641226	G	7.803e-50	-0.508	0.45109	3.417e-14	-0.223	0.04128
cg04214966	4	81119460	N	rs3809627	16	30103160	C	1.434e-15	0.132	0.13083	3.843e-07	0.08366	0.01872
cg04217952	7	101054654	N	rs336417	8	585488	T	3.004e-18	-0.127	0.1291	8.267e-26	-0.1539	0.07773
cg04222842	1	225965391	N	rs56116069	6	167692497	G	9.743e-79	-0.453	0.66221	1.143e-258	-0.6545	0.5792
cg04226714	8	49833948	Y	rs10460051	18	31413679	T	4.367e-54	-0.223	0.48357	9.98e-08	-0.07222	0.0206
cg04235768	4	81118343	N	rs3809627	16	30103160	C	2.98e-21	0.262	0.18005	1.169e-37	0.2319	0.1137
cg04264726	3	49710768	N	rs10407394	19	14804183	A	4.981e-53	0.31	0.46648	7.178e-166	0.3845	0.4245
cg04279164	11	106698694	N	rs2058463	12	21590557	C	9.689e-48	-0.069	0.42411	2.996e-80	-0.1319	0.232
cg04281069	6	144508118	N	rs75653200	19	22579503	G	3.077e-14	0.065	0.10865	1.971e-10	0.05802	0.02926
cg04287931	4	79697739	N	rs9675039	17	81036344	G	6.251e-20	-0.117	0.16319	4.79e-12	-0.07464	0.03443
cg04298253	16	90143815	N	rs2099080	5	23505017	A	3.204e-18	0.361	0.15257	8.409e-18	0.3938	0.05272
cg04314247	1	95286125	N	rs2439382	15	66943886	T	1.457e-28	-0.281	0.23587	3.181e-33	-0.2659	0.1004
cg04330631	6	42018203	N	rs8085116	18	68873558	G	1.7e-13	0.068	0.11392	6.066e-19	0.06543	0.05632
cg04349021	12	52281901	N	rs111302174	19	36986247	T	3.244e-14	0.126	0.1185	3.571e-06	0.08875	0.01563
cg04366385	4	78980382	N	rs10835531	11	1516110	G	8.853e-48	-0.137	0.45348	1.009e-22	-0.06937	0.06816
cg04404240	8	144325376	N	rs28404946	19	12544781	A	9.406e-18	-0.096	0.14665	1.312e-15	-0.1081	0.04578
cg04415434	3	126423069	N	rs7622786	3	49518551	G	9.454e-06	-0.082	0.03377	1.345e-16	-0.1181	0.04892
cg04423064	8	37887926	N	rs12541792	8	144852879	A	3.527e-19	-0.128	0.15794	1.797e-66	-0.1961	0.1955
cg04431346	16	14494069	N	rs151109157	15	23713271	C	1.544e-23	-0.277	0.2372	6.973e-11	-0.2285	0.03071
cg04446992	8	11550094	N	rs72670613	13	114317351	T	2.928e-23	0.144	0.19411	7.851e-25	0.1171	0.07471
cg04450032	17	7382860	N	rs3924324	1	26616280	G	2.32e-23	0.069	0.19246	3.436e-41	0.07819	0.1241
cg04460931	11	47788044	Y	rs3103078	4	8524767	C	5.021e-19	0.091	0.13404	3.285e-13	0.0715	0.03815
cg04474280	12	132636088	N	rs34480538	19	10117242	T	1.448e-27	0.073	0.22408	4.394e-07	0.04038	0.01854
cg04481722	22	18893717	N	rs564499	18	10566581	A	2.846e-17	0.089	0.13801	1.457e-17	0.08353	0.05197
cg04504715	8	101718986	N	rs2315039	3	154986693	C	3.548e-43	-0.161	0.37072	8.21e-42	-0.1757	0.1259
cg04521224	2	37332584	N	rs286446	5	35640742	T	2.494e-55	-0.129	0.49403	1.074e-24	-0.07895	0.07429
cg04522931	7	30324582	N	rs62053822	16	87704474	C	2.157e-48	-0.141	0.43921	5.41e-64	-0.0995	0.1888
cg04550950	1	90299895	Y	rs6499134	16	67611443	T	4.931e-16	-0.107	0.12846	1.858e-06	-0.07439	0.01654
cg04565464	8	145669602	N	rs3800913	7	2163237	A	3.732e-37	-0.136	0.29911	2.801e-75	-0.1306	0.219
cg04586722	21	26734336	Y	rs643708	12	31403797	T	9.442e-22	-0.13	0.18193	1.176e-15	-0.09463	0.04593
cg04591732	17	79419108	N	rs7820357	8	2044426	A	7.272e-21	0.117	0.17759	1.598e-11	0.07407	0.03276
cg04592747	11	66035942	N	rs17624603	8	70060679	G	5.611e-57	-1.538	0.51194	5.831e-148	-1.287	0.3887
cg04610667	7	75704037	N	rs11666245	19	38229926	G	5.451e-13	0.15	0.10583	8.929e-26	0.237	0.07763
cg04617251	11	98891756	N	rs4906082	14	101699965	G	2.01e-45	0.212	0.40901	2.926e-32	0.182	0.09746
cg04640885	2	145273345	N	rs33120	16	83854596	C	9.045e-58	-0.246	0.5276	3.807e-67	-0.1793	0.1973
cg04657470	2	198365150	N	rs2281850	16	68718750	G	2.784e-87	0.687	0.76027	0	0.7653	0.7502
cg04693014	5	180645302	Y	rs11205037	1	149816036	T	1.055e-10	0.153	0.08586	2.67e-27	0.1663	0.08233
cg04701034	14	52536175	Y	rs2241607	5	1057890	G	4.051e-79	0.536	0.69116	2.936e-32	0.2607	0.09745
cg04703227	1	19923504	Y	rs62096745	18	77619135	A	2.032e-34	-0.276	0.29001	2.427e-24	-0.1809	0.07319
cg04709266	5	20305576	N	rs17113846	14	65065696	C	6.928e-38	-0.175	0.33982	7.589e-51	-0.2329	0.1521
cg04721790	17	5390088	Y	rs13421369	2	1803886	C	8.033e-23	0.149	0.19788	8.242e-47	0.1937	0.1405
cg04722030	19	12511947	N	rs6734276	2	1815221	C	1.754e-31	0.106	0.26537	4.407e-32	0.1387	0.09692
cg04732357	2	96658324	N	rs11740659	5	28895974	C	1.175e-60	0.143	0.50793	1.394e-97	0.1246	0.2755
cg04746089	8	145501862	N	rs188105	6	28071393	C	9.242e-14	-0.101	0.11694	3.153e-19	-0.1054	0.05722
cg04757345	4	128918835	N	rs7256855	19	53351090	T	3.2e-21	-0.083	0.18701	1.33e-12	-0.08265	0.03621
cg04774374	7	128379134	N	rs12694406	2	217954247	A	7.346e-29	0.102	0.24807	5.047e-47	0.0961	0.1411
cg04784263	16	57318624	Y	rs7430959	3	184221555	T	1.464e-57	0.212	0.53931	3.388e-17	0.08618	0.05081
cg04808672	17	62658750	N	rs58883430	17	29103295	T	1.138e-52	-0.332	0.45665	1.87e-64	-0.2943	0.19
cg04809988	22	41940355	Y	rs12813355	12	96036307	A	3.21e-53	0.496	0.45391	2.078e-08	0.1383	0.02278
cg04811621	4	40058985	N	rs12358336	10	566981	A	9.039e-15	0.054	0.09313	3.622e-13	0.05559	0.03801
cg04842962	6	43655489	Y	rs10813948	9	33121570	G	2.922e-84	-0.695	0.73172	0	-0.8138	0.7539
cg04849907	2	54014222	N	rs7079118	10	134820453	G	8.93e-60	0.438	0.55659	5.277e-32	0.1996	0.09668
cg04860329	1	40041788	Y	rs1109451	17	2592031	G	3.79e-17	-0.182	0.14502	4.299e-16	-0.0999	0.04732
cg04864441	7	157670677	Y	rs1062967	19	53342152	T	7.172e-28	-0.208	0.24502	1.096e-52	-0.2097	0.1573
cg04882175	6	131122610	N	rs78041174	10	70038771	G	2.195e-09	0.035	0.06952	9.843e-91	0.2343	0.2586
cg04885673	1	144931975	N	rs76633840	10	27606119	C	1.743e-25	0.241	0.2242	1.629e-83	0.2689	0.2404
cg04887859	6	28806818	N	rs3799712	6	126075103	G	3.054e-18	-0.163	0.1334	1.71e-45	-0.3174	0.1367
cg04900667	16	22012544	Y	rs2909619	8	230481	T	7.843e-35	-0.08	0.29951	1.038e-07	-0.03375	0.02054
cg04900672	7	1987197	Y	rs11599268	10	118493905	G	6.288e-26	0.065	0.19835	2.716e-12	0.03786	0.03522
cg04924128	12	7342464	N	rs2817146	1	3133439	C	8.203e-28	-0.292	0.2173	4.99e-14	-0.2076	0.04075
cg04941127	11	8892760	N	rs11669519	19	614967	T	5.526e-37	-0.193	0.31984	1.517e-54	-0.1948	0.1626
cg04967530	3	99979613	N	rs2003514	17	15645852	C	1.228e-28	-0.065	0.2286	4.641e-27	-0.08778	0.08159
cg04971812	14	105236654	N	rs1981438	22	47288122	C	3.103e-13	0.063	0.09479	2.281e-20	0.08841	0.0608
cg04991071	3	71615924	N	rs57470468	12	133164584	T	1.43e-58	-0.173	0.53292	3.458e-56	-0.1632	0.1672
cg04993564	8	59572049	N	rs13279589	8	87477723	C	1.142e-07	0.048	0.05592	2.003e-35	0.08811	0.107
cg04997435	5	153588790	Y	rs73151956	12	131762349	T	7.352e-52	-0.13	0.43396	1.717e-46	-0.0985	0.1396
cg05000488	7	23749740	Y	rs6531051	2	17920545	A	2.152e-51	0.25	0.47152	1.058e-12	0.07792	0.03652
cg05005385	1	23881049	Y	rs760991	22	46854398	G	4.613e-81	-0.401	0.72477	2.099e-17	-0.08078	0.05147
cg05009141	3	48471233	N	rs9506942	13	23412589	C	2.42e-20	0.21	0.16294	1.673e-11	0.09786	0.03269
cg05016071	4	13486299	Y	rs34348996	5	178262208	G	3.465e-27	-0.327	0.20568	2.35e-09	-0.09386	0.02581
cg05036715	10	58777720	N	rs4810409	20	42725156	A	5.534e-88	0.436	0.85333	1.108e-301	0.5064	0.6361
cg05039488	6	79577232	N	rs7748729	6	126077381	T	1.211e-64	-0.229	0.57497	1.279e-211	-0.2818	0.5068
cg05049096	10	5855588	Y	rs1573734	16	423619	T	3.823e-17	-0.105	0.1404	1.874e-07	-0.04832	0.01972
cg05051117	1	205719564	N	rs6680537	1	110155022	T	7.127e-20	0.095	0.15992	3.04e-27	0.09675	0.08215
cg05059571	16	84539110	N	rs6664493	1	178494428	C	1.762e-50	0.127	0.44603	6.376e-160	0.2155	0.4129
cg05064044	6	292385	N	rs12596272	16	35142792	G	3.399e-33	0.492	0.28078	1.076e-91	0.4715	0.261
cg05072951	11	64949398	N	rs2839133	21	47591770	C	1.05e-25	0.107	0.22256	1.61e-25	0.07949	0.07684
cg05091115	10	65280959	N	rs13380927	18	76289298	C	4.83e-38	-0.54	0.35265	1.573e-14	-0.2271	0.04235
cg05100518	18	76277599	N	rs7096456	10	133953469	C	2.09e-30	0.097	0.2664	7.693e-15	0.06016	0.04334
cg05101135	3	179367500	N	rs13375869	1	53316588	G	1.393e-30	0.221	0.28528	3.152e-19	0.2421	0.05722
cg05116255	10	37413782	N	rs11080783	18	14731835	T	1.15e-18	-0.047	0.14034	3.836e-149	-0.1894	0.3911
cg05128566	7	95401838	N	rs6560952	13	114783929	C	1.496e-21	0.099	0.17887	4.031e-13	0.1028	0.03786
cg05137159	1	144534187	Y	rs11249431	1	121286203	A	5.571e-14	-0.087	0.11779	4.734e-25	-0.1097	0.07539
cg05167232	6	138725317	N	rs4500796	17	78407867	C	6.399e-43	0.179	0.38477	1.208e-27	0.116	0.08338
cg05192145	16	30832346	N	rs36074196	19	53174350	C	1.784e-17	0.419	0.14179	2.668e-07	0.2534	0.01923
cg05197062	11	11642011	Y	rs430560	19	22353560	T	5.229e-34	0.692	0.29833	1.561e-64	0.6911	0.1902
cg05199503	15	40728355	N	rs11078658	17	6900940	G	6.12e-14	-0.067	0.10063	1.03e-08	-0.0547	0.02376
cg05200610	12	72233572	N	rs1800493	4	3516559	C	6.977e-08	-0.371	0.04755	7.489e-17	-0.5022	0.04972
cg05215424	16	67700461	N	rs9897850	17	6899118	T	3.991e-27	0.099	0.2103	3.509e-36	0.07163	0.1093
cg05226967	18	55102913	Y	rs4975748	5	1866025	G	5.767e-38	-0.083	0.32029	2.958e-78	-0.1164	0.2268
cg05233155	11	10408528	N	rs111369636	15	67005714	G	5.451e-25	-0.079	0.19452	1.471e-06	-0.04724	0.01686
cg05242257	16	2588092	N	rs11251155	10	2355317	T	6.765e-35	-0.145	0.31586	7.075e-43	-0.1421	0.1291
cg05276469	17	16570473	Y	rs10509214	10	66749532	T	5.856e-86	-1.361	0.76122	0	-1.207	0.7128
cg05320945	19	14911751	N	rs142249021	8	34806791	C	3.785e-17	0.37	0.12929	1.521e-45	0.4538	0.1368
cg05330472	11	66636291	N	rs4977029	8	143666351	T	2.229e-27	-0.154	0.24509	4.674e-60	-0.183	0.1779
cg05355320	19	55571354	N	rs607615	11	93493989	A	2.271e-62	0.327	0.53035	2.471e-22	0.144	0.06695
cg05357861	7	51460827	Y	rs62483370	7	128344014	G	4.517e-43	0.107	0.36673	6.619e-30	0.08294	0.0903
cg05374718	1	112282133	N	rs10848149	12	131057010	G	7.046e-09	0.032	0.05942	5.396e-15	0.03832	0.04383
cg05396182	1	93544739	Y	rs488834	1	10767902	T	1.686e-32	-0.328	0.27653	1.223e-63	-0.2442	0.1878
cg05405914	16	8972233	N	rs230520	4	103465612	A	6.39e-14	0.051	0.11127	4.648e-09	0.05379	0.02486
cg05416434	5	6714845	N	rs4708499	6	169228159	T	1.58e-40	-0.239	0.36495	5.432e-43	-0.1488	0.1294
cg05433805	3	37204814	Y	rs10403628	19	14817988	A	5.785e-07	-0.116	0.05329	2.005e-22	-0.1544	0.06723
cg05452645	4	81117647	N	rs3809627	16	30103160	C	1.141e-14	0.157	0.12027	3.079e-26	0.1409	0.07906
cg05456948	10	135171583	N	rs9935429	16	2210407	G	1.949e-32	0.28	0.2984	6.463e-42	0.2184	0.1262
cg05472587	16	29160340	N	rs141278908	16	88153289	G	6.613e-15	0.099	0.13493	4.438e-32	0.1106	0.09691
cg05475109	8	49427684	N	rs56033918	19	21144664	T	3.215e-17	0.592	0.14612	3.765e-37	0.6456	0.1121
cg05503062	15	90324339	N	rs730775	6	44232074	A	2.607e-09	0.037	0.06733	1.102e-14	0.0506	0.04284
cg05503627	12	26267490	N	rs7939111	11	66167585	G	2.747e-28	-0.138	0.21768	5.048e-10	-0.07344	0.02795
cg05508875	22	41697415	N	rs2144746	6	168918704	G	1.055e-13	0.045	0.10498	1.652e-23	0.05853	0.07061
cg05518842	16	1823291	N	rs79482470	20	60553687	A	1.281e-11	-0.1	0.09224	6.188e-14	-0.08887	0.04046
cg05522011	4	81122726	N	rs3809627	16	30103160	C	1.894e-16	0.494	0.13831	9.413e-10	0.2016	0.02709
cg05595885	17	73266870	N	rs1875193	5	1661736	C	1.223e-26	-0.263	0.22928	6.358e-20	-0.1393	0.0594
cg05598678	8	133773099	N	rs2016598	19	38141758	C	3.929e-26	0.141	0.23492	1.392e-27	0.1413	0.0832
cg05607577	6	43544120	N	rs668844	2	217021602	C	7.022e-50	0.079	0.45617	5.213e-83	0.1409	0.2391
cg05617413	12	133065912	N	rs116782966	5	118303626	C	2.561e-17	0.18	0.12031	6.14e-06	0.09659	0.01488
cg05635169	5	113589213	N	rs3813145	19	14806162	C	8.136e-16	-0.065	0.13703	3.02e-10	-0.06842	0.02867
cg05666828	4	146403874	N	rs141689563	3	27662697	G	3.862e-31	-0.917	0.26378	1.336e-09	-0.2586	0.0266
cg05697754	7	99576547	N	rs10812428	9	26614847	C	1.646e-53	0.114	0.48232	2.575e-17	0.05242	0.05119
cg05703749	16	88027707	N	rs1646123	16	29142980	T	2.389e-39	-0.178	0.34428	2.769e-10	-0.09764	0.02879
cg05707844	2	37383994	N	rs11750817	5	178254051	A	2.42e-32	-0.069	0.26012	8.058e-184	-0.1824	0.4583
cg05720261	1	40105304	N	rs10190267	2	28655153	C	3.108e-12	-0.092	0.08373	3.491e-21	-0.122	0.06336
cg05724197	16	57406044	N	rs7745682	6	99966805	A	4.497e-50	-0.152	0.4532	1.61e-17	-0.0745	0.05183
cg05734973	3	15139826	N	rs11666245	19	38229926	G	1.225e-24	0.199	0.21064	5.111e-20	0.2105	0.0597
cg05735180	18	55095177	N	rs1721491	7	105226618	G	1.783e-18	0.144	0.15143	3.966e-07	0.06912	0.01868
cg05735180	18	55095177	N	rs4747114	10	72680553	A	1.807e-43	-0.376	0.35465	7.791e-12	-0.1642	0.03375
cg05740763	12	13080422	Y	rs2016598	19	38141758	C	4.139e-30	0.38	0.26553	8.17e-61	0.386	0.18
cg05744487	11	18720220	N	rs6560930	13	114762569	G	1.109e-15	-0.066	0.12493	6.559e-13	-0.04227	0.03719
cg05746288	18	48405273	N	rs147294186	2	87443226	C	1.39e-17	-0.264	0.15507	2.948e-28	-0.1501	0.08526
cg05751344	7	153641267	N	rs8108630	19	22535177	T	9.278e-28	0.115	0.24973	8.745e-22	0.1097	0.06524
cg05756415	17	40761330	Y	rs6426091	1	226157700	C	1.906e-37	0.198	0.32422	4.228e-117	0.2975	0.3217
cg05790982	4	4861404	N	rs6676150	1	155123837	G	1.247e-16	-0.048	0.13796	9.528e-36	-0.0768	0.108
cg05827775	4	9762166	Y	rs4748121	10	15016021	C	2.059e-26	-0.049	0.20447	2.235e-18	-0.05702	0.05454
cg05828793	16	5142255	N	rs6449256	4	9396267	G	6.406e-14	0.067	0.1067	6.472e-09	0.06088	0.0244
cg05832051	19	54369469	N	rs4798989	18	76625488	T	1.927e-36	0.067	0.30932	4.798e-12	0.05109	0.03443
cg05880817	15	49913015	N	rs9442372	1	1018704	G	1.292e-45	-0.364	0.39363	1.025e-94	-0.3476	0.2685
cg05884032	18	76740088	N	rs86392	11	2727185	C	3.417e-18	-0.182	0.14485	2.413e-06	-0.0814	0.01617
cg05893674	3	96495966	N	rs17001758	19	12191233	A	1.102e-15	0.181	0.1246	8.243e-10	0.1373	0.02727
cg05898754	1	805102	N	rs923533	12	34209093	T	1.248e-35	0.19	0.39592	5.224e-11	0.1498	0.03111
cg05913257	4	53525745	N	rs10488500	7	76841259	A	1.653e-15	-0.521	0.1336	1.635e-29	-0.4734	0.08911
cg05918682	3	127267038	N	rs651460	18	77527746	A	1.054e-30	-0.062	0.27214	2.301e-07	-0.02673	0.01944
cg05919561	1	84465150	Y	rs7792857	7	157513676	A	5.041e-48	-0.495	0.41375	9.736e-50	-0.3297	0.1489
cg05926928	17	57297772	N	rs62096745	18	77619135	A	7.042e-60	-0.968	0.49737	5.028e-234	-1.357	0.5427
cg05930684	9	130891137	N	rs4804184	19	12549588	T	6.101e-30	-0.11	0.25371	5.559e-30	-0.1187	0.09053
cg05966498	5	10761293	N	rs71385997	17	77081200	A	1.523e-30	0.219	0.26813	3.683e-13	0.09471	0.03799
cg05984533	17	79479583	Y	rs34949259	4	7788929	G	4.812e-30	0.111	0.25373	1.536e-34	0.08865	0.1043
cg05998672	11	986408	N	rs4073285	1	2539796	C	5.516e-17	0.116	0.14064	6.388e-42	0.1507	0.1263
cg06023570	2	7058545	Y	rs1062967	19	53342152	T	4.464e-21	-0.184	0.18364	9.236e-33	-0.2081	0.09897
cg06036836	6	29694860	N	rs2741057	8	6756802	A	3.825e-08	-0.018	0.05664	5.6e-24	-0.05906	0.07207
cg06065141	17	1957161	Y	rs2371218	5	39718145	T	4.874e-20	0.088	0.1553	5.268e-12	0.05163	0.0343
cg06070970	8	144359074	N	rs114744403	6	29671346	T	4.741e-09	-0.101	0.07179	7.918e-16	-0.1199	0.04648
cg06094323	2	128145662	N	rs6910563	6	19610835	C	5.217e-70	0.442	0.60998	3.152e-255	0.382	0.5743
cg06099246	16	1094813	Y	rs146977161	6	29644275	C	2.65e-39	-0.178	0.37748	3.65e-60	-0.2545	0.1782
cg06100147	7	143059260	N	rs2784084	9	139791155	T	1.148e-29	-0.112	0.24057	1.693e-15	-0.07469	0.04543
cg06164187	2	242641258	N	rs10197940	2	152253918	T	5.499e-15	0.085	0.11089	6.553e-40	0.1045	0.1203
cg06165179	7	39990544	N	rs17450260	4	10163789	A	1.871e-19	-0.112	0.1532	1.945e-22	-0.09854	0.06727
cg06175025	14	78082992	Y	rs3806816	4	10119170	G	3.387e-06	-0.054	0.04163	2.071e-43	-0.1289	0.1306
cg06178315	1	3774858	N	rs3095726	19	38229824	C	1.615e-14	0.086	0.11719	1.315e-18	0.1111	0.05527
cg06185924	10	27529785	N	rs2257298	13	114157569	G	4.083e-18	-0.121	0.15424	1.548e-16	-0.09475	0.04872
cg06228542	12	56123961	N	rs242821	20	58653917	G	2.732e-16	-0.093	0.12519	6.225e-08	-0.04883	0.02125
cg06241380	16	67595954	N	rs2239801	3	50402309	C	1.727e-06	0.117	0.04315	9.085e-29	0.2233	0.08683
cg06307913	4	81118794	N	rs3809627	16	30103160	C	2.742e-26	0.259	0.22586	1.105e-35	0.2307	0.1078
cg06320606	5	60139941	N	rs642765	11	118030310	G	1.066e-12	-0.112	0.09552	1.424e-31	-0.2441	0.09537
cg06326781	16	30832529	Y	rs36074196	19	53174350	C	1.105e-19	0.651	0.16009	9.886e-12	0.3833	0.03342
cg06373870	4	81117853	N	rs3809627	16	30103160	C	7.326e-18	0.155	0.1489	1.143e-29	0.1334	0.08958
cg06377929	1	1407001	Y	rs630792	6	33690310	G	2.819e-13	0.115	0.10213	1.088e-24	0.1298	0.07427
cg06391473	2	238875301	Y	rs4648379	1	3261516	C	1.792e-47	-0.164	0.41974	1.991e-33	-0.1011	0.101
cg06427514	17	40332731	Y	rs7827501	8	143490817	G	3.907e-24	-0.098	0.19558	1.101e-24	-0.1075	0.07426
cg06434997	6	153304301	N	rs8131819	21	46909516	G	9.025e-21	-0.485	0.17266	8.795e-10	-0.1632	0.02718
cg06437144	17	45973627	N	rs1466607	5	1864856	A	1.427e-43	-0.157	0.36756	1.558e-61	-0.1578	0.182
cg06440348	4	81111527	N	rs3809627	16	30103160	C	2.027e-24	0.303	0.20843	5.094e-22	0.1579	0.06597
cg06444125	16	30103218	Y	rs878863	1	5779468	T	5.101e-19	-0.09	0.15044	7.501e-19	-0.05781	0.05603
cg06455032	19	45251911	N	rs11610224	12	131140688	G	1.057e-35	0.166	0.31517	7.106e-07	0.05875	0.01787
cg06457011	20	39767490	Y	rs1208681	10	38092975	C	6.996e-16	-0.134	0.13361	8.654e-22	-0.1301	0.06525
cg06471548	7	192006	N	rs10835713	11	1529452	C	4.179e-45	-0.188	0.4027	4.556e-39	-0.09163	0.1178
cg06493846	4	119555395	N	rs71578280	7	128231751	A	9.208e-08	0.04	0.05554	4.908e-21	0.07607	0.06289
cg06506560	17	38474741	N	rs12496841	3	119296118	T	7.853e-25	0.234	0.22362	2.033e-25	0.2127	0.07653
cg06520134	20	45146311	N	rs2358606	19	20973728	C	1.815e-32	0.116	0.30176	1.812e-26	0.1433	0.07977
cg06521148	11	60525133	N	rs11776243	8	79561083	T	8.085e-18	0.06	0.14739	2.864e-14	0.07766	0.04152
cg06529181	19	52193933	N	rs11658895	17	45824163	T	4.084e-24	-0.116	0.19466	1.917e-45	-0.1974	0.1365
cg06531475	1	870791	Y	rs73111522	12	52304721	G	1.549e-09	-0.229	0.06321	1.67e-17	-0.3405	0.05178
cg06544643	4	140036662	Y	rs2663863	2	208546880	C	2.733e-49	0.077	0.46274	7.477e-45	0.07067	0.1348
cg06545166	1	204120951	Y	rs1048535	1	152777465	A	2.868e-20	0.179	0.18236	3.685e-45	0.2193	0.1357
cg06548193	7	47293799	N	rs4388364	7	1033045	G	1.324e-22	-0.093	0.17838	1.007e-08	-0.05621	0.02379
cg06549128	19	10047328	N	rs1048535	1	152777465	A	1.631e-34	0.082	0.31573	1.022e-44	0.09218	0.1344
cg06551025	12	92540043	N	rs36107483	1	152777868	A	1.145e-19	0.078	0.14554	5.386e-16	0.06869	0.04701
cg06551493	7	77166702	N	rs117125027	21	34990716	G	3.231e-19	0.233	0.14927	5.365e-10	0.1968	0.02787
cg06552368	11	118972898	Y	rs3024718	13	113813853	A	2.715e-42	0.148	0.36632	1.894e-14	0.06747	0.04209
cg06615754	19	58193071	N	rs508537	3	101011537	C	2.665e-11	0.126	0.09548	5.257e-25	0.1928	0.07525
cg06616093	10	134828082	N	rs11598352	10	123384389	G	5.116e-49	-0.195	0.49732	5.168e-15	-0.08403	0.04389
cg06620911	19	8429034	Y	rs1925241	19	55176535	C	1.224e-47	0.133	0.40256	1.978e-46	0.1168	0.1394
cg06623486	1	162531613	N	rs71514183	8	630600	C	3.176e-20	-0.074	0.15868	2.708e-14	-0.05688	0.0416
cg06651450	3	32860909	N	rs576367	9	78123330	A	9.104e-20	-0.042	0.1497	3.146e-30	-0.05945	0.09129
cg06690735	6	30294946	N	rs915987	11	64027888	G	9.25e-38	0.227	0.34321	1.435e-115	0.2646	0.3182
cg06700024	6	168677551	Y	rs7289457	22	46456603	C	2.449e-33	0.07	0.28755	1.513e-07	0.03001	0.02002
cg06701500	2	9771671	Y	rs7252798	19	21908053	C	1.068e-46	-0.19	0.41739	3.479e-74	-0.2028	0.2161
cg06708683	17	42782472	Y	rs67672351	3	163539130	A	2.244e-71	0.295	0.64344	5.439e-17	0.08994	0.05016
cg06709072	1	111162296	N	rs374317	6	29644040	C	1.011e-08	-0.11	0.0654	1.833e-19	-0.1809	0.05796
cg06757784	15	66994613	N	rs7173196	15	41450886	G	2.335e-18	-0.078	0.12634	1.232e-46	-0.1167	0.14
cg06757994	2	15830903	N	rs6599282	4	1108407	A	3.042e-31	0.366	0.25612	1.909e-09	0.1959	0.0261
cg06758644	1	12533120	N	rs2708738	19	53961989	T	1.473e-31	0.213	0.28191	1.532e-28	0.199	0.08619
cg06762426	11	62420836	N	rs2250123	11	133710796	T	3.343e-08	-0.162	0.05938	4.038e-15	-0.2418	0.04423
cg06764092	1	159796658	N	rs730775	6	44232074	A	7.205e-11	0.081	0.08064	1.011e-28	0.1203	0.08669
cg06774039	2	74056087	N	rs3114848	16	89452771	A	7.057e-54	0.24	0.47584	2.036e-66	0.2995	0.1954
cg06795816	11	71791709	N	rs71608267	4	3299645	G	2.354e-25	0.151	0.16637	1.098e-08	0.08026	0.02367
cg06821929	16	90114307	N	rs9673461	16	29212349	T	3.373e-21	-0.172	0.19571	1.67e-12	-0.09941	0.03589
cg06826115	15	67835137	N	rs12677037	8	629637	T	8.384e-45	0.213	0.40009	5.836e-11	0.05249	0.03096
cg06830503	14	68086556	N	rs28594536	8	143308691	T	2.011e-16	-0.24	0.12159	7.823e-09	-0.1674	0.02414
cg06838877	11	85646460	N	rs28718532	7	62693784	A	6.476e-41	0.251	0.34985	2.495e-08	0.09551	0.02253
cg06851224	7	156742617	N	rs7852399	9	34371788	A	4.879e-15	0.161	0.11119	2.235e-18	0.1198	0.05454
cg06853376	5	125937059	N	rs2677738	15	91441673	G	6.183e-24	-0.104	0.19239	1.28e-46	-0.09009	0.1399
cg06859187	5	1463701	N	rs13381810	18	76967502	G	2.389e-82	-0.203	0.72649	7.221e-41	-0.1074	0.1232
cg06869407	7	111846526	N	rs74881840	3	9875391	C	1.148e-24	0.094	0.2132	1.984e-35	0.09636	0.107
cg06871772	16	67313024	Y	rs11050604	12	9534370	C	3.581e-33	-0.251	0.28632	7.907e-24	-0.1625	0.0716
cg06875740	19	51307921	N	rs9371164	6	170065236	C	2.825e-52	0.176	0.47861	1.945e-75	0.1773	0.2194
cg06876766	12	5330671	N	rs10423552	19	9474537	A	2.113e-21	-0.073	0.16243	4.943e-12	-0.06758	0.03439
cg06899597	19	57745763	Y	rs2369006	19	41120083	A	1.449e-08	-0.064	0.05478	1.446e-15	-0.1083	0.04565
cg06913287	2	18742029	Y	rs4512398	8	6880594	C	2.327e-15	0.044	0.11883	1.653e-12	0.03449	0.03591
cg06942770	12	55873715	Y	rs35562204	6	88092811	T	2.679e-10	0.147	0.0763	1.051e-15	0.1425	0.04609
cg06952873	6	28059208	Y	rs757108	16	3362017	T	2.856e-15	0.181	0.11809	3.747e-42	0.2622	0.1269
cg06962442	16	68271698	N	rs2899333	22	40419816	G	4.373e-16	0.114	0.12391	1.354e-06	0.06766	0.01698
cg06996663	8	54756036	N	rs10168972	2	240982987	A	1.184e-64	-0.229	0.57882	3.348e-17	-0.06251	0.05083
cg07010946	8	30891352	Y	rs73576243	10	610165	G	5.235e-32	-0.329	0.28117	3.899e-37	-0.24	0.1121
cg07018667	16	90163686	Y	rs7456501	7	45342	G	3.242e-24	-0.076	0.2239	5.31e-55	-0.1034	0.1638
cg07019075	7	44078913	N	rs12113233	7	102468199	C	1.131e-31	-0.349	0.24941	9.113e-66	-0.3141	0.1936
cg07025583	5	157078881	N	rs7249876	19	21088856	G	3.043e-14	0.083	0.1227	7.943e-16	0.08673	0.04647
cg07031794	2	26568949	N	rs62114494	2	211317	C	2.199e-17	-0.082	0.14852	3.639e-13	-0.03997	0.038
cg07037944	15	64290807	Y	rs230539	4	103495532	A	3.079e-17	0.075	0.14184	1.171e-13	0.05853	0.03957
cg07081054	17	52978409	N	rs153178	16	29231373	G	7.186e-06	0.029	0.04	7.182e-19	0.07002	0.05609
cg07122245	7	37488428	N	rs78657226	10	132010639	G	7.159e-26	0.252	0.20512	1.497e-22	0.1783	0.06763
cg07136133	11	36422377	N	rs730775	6	44232074	A	2.974e-10	0.058	0.07536	1.46e-29	0.1031	0.08926
cg07160937	16	4524620	N	rs7824093	8	6085788	G	1.712e-28	0.218	0.2464	7.698e-67	0.2442	0.1965
cg07164659	8	22526889	N	rs62110388	19	37887226	G	5.545e-15	0.094	0.11842	1.834e-12	0.1128	0.03576
cg07204937	10	99609863	N	rs11147233	12	133687251	A	1.407e-24	-0.173	0.22831	1.033e-08	-0.0596	0.02375
cg07223253	7	150147988	N	rs1365971	2	16199568	G	2.857e-18	0.122	0.15801	3.106e-18	0.08207	0.05409
cg07237590	20	62526788	N	rs1054623	19	8586086	C	9.802e-15	0.082	0.11106	2.029e-07	0.0433	0.01961
cg07279178	16	22217694	N	rs10418459	19	392840	G	2.522e-20	-0.214	0.16017	2.327e-11	-0.1229	0.03223
cg07283098	3	134514086	N	rs2295981	13	112554669	G	1.352e-46	0.144	0.43847	6.602e-80	0.1317	0.2311
cg07287949	17	37890815	N	rs6830262	4	190266510	A	3.846e-51	0.715	0.47194	3.122e-33	0.5914	0.1004
cg07307803	16	69600533	N	rs12478627	2	148444099	G	9.974e-10	0.167	0.06293	2.948e-21	0.182	0.06359
cg07318453	4	74124502	N	rs7320829	13	114145614	G	2.14e-14	-0.124	0.12738	1.186e-25	-0.1446	0.07725
cg07322898	5	64056551	Y	rs12545528	8	18271948	G	1.883e-42	-0.097	0.33229	3.81e-08	-0.06293	0.02194
cg07325001	22	46458783	N	rs371671	19	13870153	C	1.399e-33	0.093	0.29765	5.375e-58	0.123	0.1722
cg07325233	21	34638662	N	rs11748	11	403980	A	1.592e-30	0.207	0.28943	1.063e-20	0.1212	0.06184
cg07332563	6	291687	N	rs17788654	16	35077080	A	9.622e-38	0.553	0.3288	1.152e-102	0.6084	0.2878
cg07336999	16	89939803	N	rs6785291	3	194782394	A	4.734e-18	-0.187	0.15387	2.326e-10	-0.06418	0.02903
cg07351262	1	110198909	N	rs1109995	17	55497	C	2.745e-19	-0.155	0.17266	2.445e-19	-0.08223	0.05757
cg07356130	11	10772521	Y	rs258324	16	89754255	G	6.16e-27	-0.754	0.19977	7.881e-15	-0.5402	0.04331
cg07368265	1	219375142	N	rs2260660	13	114189618	C	1.079e-41	-0.177	0.36819	6.513e-20	-0.1374	0.05937
cg07370464	17	43394456	N	rs34745112	16	29261537	C	6.493e-23	-0.096	0.20477	1.104e-21	-0.06575	0.06492
cg07393940	7	158741817	Y	rs4239020	17	80176641	T	3.769e-78	0.295	0.68327	1.768e-41	0.1076	0.125
cg07408552	17	40611995	N	rs1265093	6	31107187	G	4.676e-12	0.091	0.09298	5.632e-33	0.1972	0.09962
cg07421068	13	89740340	Y	rs1411381	9	27707461	G	8.19e-42	0.127	0.39605	2.132e-88	0.1078	0.2528
cg07421068	13	89740340	Y	rs880281	11	87327530	G	4.697e-07	0.05	0.05393	1.167e-15	0.05051	0.04594
cg07450219	17	78428858	Y	rs7201856	16	89118374	C	9.428e-10	0.045	0.06413	8.61e-49	0.1025	0.1462
cg07459266	17	78234739	Y	rs760466	10	43612226	C	1.436e-11	0.135	0.08332	9.792e-18	0.1319	0.05252
cg07462677	8	119124462	Y	rs13261123	8	1156750	C	1.192e-09	-0.045	0.0677	8.564e-18	-0.05892	0.0527
cg07466433	2	7005728	N	rs62227705	21	34919593	A	3.329e-46	0.146	0.40216	1.021e-11	0.09026	0.03338
cg07474852	4	123073612	N	rs2834485	21	35819014	A	1.227e-67	-0.272	0.63904	1.559e-72	-0.1749	0.2118
cg07480713	2	85822423	N	rs12883518	14	101648147	C	9.924e-21	-0.148	0.17865	2.603e-42	-0.1573	0.1274
cg07537206	16	31022234	N	rs623713	16	873141	A	9.646e-14	0.079	0.09728	6.439e-21	0.08613	0.06252
cg07549630	12	97300822	N	rs7312208	12	13512319	A	4.327e-08	0.04	0.05504	4.857e-16	0.06211	0.04715
cg07554231	19	50083850	N	rs11748	11	403980	A	8.486e-41	0.21	0.39273	7.139e-38	0.1575	0.1143
cg07556730	11	679706	N	rs62428643	7	188714	A	4.015e-15	-0.11	0.11778	9.971e-07	-0.08008	0.0174
cg07558894	7	98030477	N	rs113389983	16	29285085	G	7.245e-14	-0.073	0.10252	3.02e-09	-0.04569	0.02546
cg07561848	1	150551931	N	rs76001997	7	1152615	C	7.911e-41	0.266	0.3413	7.254e-21	0.1353	0.06236
cg07570055	2	233387088	N	rs76848117	12	133364785	C	1.863e-62	0.223	0.56679	7.901e-111	0.2526	0.3072
cg07571970	14	67999948	N	rs10238464	7	62702976	C	1.833e-11	-0.087	0.08937	1.041e-15	-0.08411	0.0461
cg07573936	15	55805566	N	rs338850	5	111865036	T	1.624e-64	0.142	0.60448	2.504e-14	0.05207	0.04171
cg07576016	5	1523261	Y	rs1263666	14	23023069	C	6.759e-22	0.078	0.17351	8.12e-08	0.03585	0.02088
cg07585069	17	27039120	N	rs4843783	16	88092278	G	2.928e-18	-0.237	0.13873	7.494e-07	-0.1564	0.0178
cg07586725	1	95007356	N	rs1226598	19	37747799	G	4.917e-06	-0.047	0.03979	2.57e-29	-0.09118	0.08851
cg07589254	7	1705402	N	rs62482374	7	156034904	G	1.307e-18	-0.064	0.15089	7.154e-13	-0.03501	0.03707
cg07589773	7	50343883	N	rs1190669	18	10577402	C	5.168e-12	0.06	0.08753	5.874e-15	0.05141	0.04371
cg07594831	8	101315560	Y	rs6431616	2	239540279	G	3.338e-20	-0.118	0.16822	7.394e-15	-0.1083	0.04339
cg07608658	3	9851477	N	rs3103934	3	195477088	G	5.285e-22	0.085	0.17585	1.54e-18	0.07041	0.05505
cg07613588	20	32229383	N	rs1573855	12	76428875	C	7.005e-16	-0.08	0.12113	7.274e-13	-0.07517	0.03704
cg07667522	11	71935686	N	rs731504	4	7689225	T	3.341e-09	0.167	0.06625	2.073e-21	0.2277	0.06406
cg07671221	6	150070714	N	rs76445938	14	91006430	G	4.251e-22	0.227	0.19012	2.458e-12	0.125	0.03535
cg07683804	2	29093162	N	rs11669519	19	614967	T	7.507e-32	-0.292	0.27251	4.002e-52	-0.2472	0.1557
cg07688490	11	129685695	Y	rs855436	9	33702339	G	4.491e-27	0.189	0.22369	5.745e-08	0.1027	0.02137
cg07700062	1	236767390	N	rs4997688	4	187125460	T	1.225e-64	0.501	0.55916	1.966e-16	0.2064	0.04839
cg07703462	7	149487338	Y	rs415822	17	568570	C	3.175e-39	-0.287	0.35341	1.055e-07	-0.1044	0.02052
cg07711556	10	111767584	N	rs4759453	12	130824565	C	1.644e-19	0.071	0.15133	1.456e-06	0.03045	0.01688
cg07769176	16	88878414	Y	rs2542824	14	77687050	G	1.84e-32	-0.467	0.25928	1.495e-29	-0.2471	0.08922
cg07785726	13	50159788	N	rs7626609	3	12806080	T	3.169e-55	-0.244	0.463	2.951e-82	-0.1673	0.2371
cg07797397	2	177052527	Y	rs4261600	17	80302927	G	8.057e-60	-0.3	0.59967	3.179e-06	-0.06552	0.01579
cg07803733	6	169648038	Y	rs12157610	22	37235349	A	2.041e-30	0.071	0.25481	1.94e-22	0.05464	0.06728
cg07817883	1	32538562	N	rs56178503	4	6961748	C	3.057e-91	-1.867	0.84296	2.822e-317	-1.549	0.6547
cg07857469	4	81107185	N	rs3809627	16	30103160	C	5.172e-14	0.078	0.11649	3.557e-13	0.07689	0.03804
cg07868215	4	38665610	N	rs36008138	17	2559056	C	5.546e-24	-0.168	0.20175	7.295e-19	-0.09129	0.05607
cg07869667	8	145133475	N	rs7248050	19	48202125	G	2.941e-09	-0.054	0.06786	8.522e-25	-0.06613	0.0746
cg07872276	10	82075236	Y	rs2416792	12	11704139	A	5.801e-37	0.219	0.29586	3.872e-32	0.1785	0.09709
cg07880636	7	51384621	Y	rs17471092	13	50687888	T	7.188e-86	-0.627	0.7868	2.485e-25	-0.2118	0.07626
cg07881623	6	80731107	N	rs34094345	5	28662511	G	7.985e-95	-0.469	0.86926	3.153e-76	-0.1766	0.2215
cg07914075	10	13482572	N	rs1246942	6	4974320	A	1.933e-16	-0.059	0.12437	1.955e-09	-0.05453	0.02607
cg07919128	17	18022025	Y	rs4759374	12	123782957	T	2.732e-39	-0.355	0.3522	1.946e-31	-0.3099	0.09496
cg07923666	12	49932857	N	rs10778828	12	82117216	C	1.294e-22	0.085	0.18701	1.224e-68	0.1103	0.2014
cg07976860	16	67281332	Y	rs11724804	4	965779	G	4.988e-10	-0.076	0.0667	9.308e-24	-0.09808	0.07138
cg08009116	20	56285716	N	rs73320339	12	52978336	C	7.189e-15	0.162	0.11671	3.06e-26	0.2072	0.07907
cg08017606	5	145316274	N	rs9657360	8	144676862	T	1.913e-49	-0.175	0.44693	1.72e-69	-0.2026	0.2036
cg08017880	11	407180	N	rs1736180	19	2796021	G	1.859e-37	0.138	0.31587	4.208e-19	0.06739	0.05682
cg08020762	16	81129997	Y	rs76001997	7	1152615	C	1.689e-22	0.098	0.17153	2.389e-14	0.09084	0.04177
cg08055131	13	28673714	N	rs11660117	18	77652661	A	8.782e-29	0.123	0.25598	4.238e-32	0.14	0.09697
cg08066417	16	66413098	N	rs10807895	7	38199884	G	6.719e-15	-0.035	0.12335	3.955e-15	-0.05635	0.04426
cg08071238	16	88137387	N	rs11640105	16	29158075	G	6.695e-34	0.08	0.29065	2.667e-29	0.09215	0.08846
cg08072402	11	41481502	N	rs7246400	19	21909948	A	1.831e-31	-0.189	0.28111	1.065e-41	-0.2554	0.1256
cg08102602	12	6875642	N	rs149405796	19	458829	G	4.997e-33	0.292	0.27174	1.671e-12	0.1462	0.03589
cg08118649	12	99038419	N	rs4597303	16	88763561	C	3.261e-62	-0.444	0.5879	8.475e-45	-0.1889	0.1347
cg08136276	4	83351514	N	rs935977	4	943540	G	3.539e-13	0.094	0.09556	5.133e-29	0.138	0.08759
cg08141659	13	113622633	N	rs5756504	22	37467270	C	6.593e-21	-0.096	0.17695	2.25e-07	-0.04956	0.01947
cg08163906	14	102227932	N	rs34545200	2	3451389	C	2.303e-42	0.154	0.37404	4.826e-42	0.1113	0.1266
cg08180952	15	75744002	N	rs13415236	2	1559288	G	1.393e-17	0.14	0.14554	1.257e-16	0.105	0.04901
cg08182446	15	27216012	Y	rs7953711	12	3116276	G	8.472e-41	-0.402	0.32951	3.81e-21	-0.3316	0.06324
cg08232855	5	65976586	N	rs10086289	8	39438301	G	1.811e-17	0.105	0.13622	1.028e-46	0.178	0.1402
cg08242859	7	128032651	N	rs7190642	16	10207147	C	1.469e-89	0.163	0.78193	1.319e-157	0.189	0.4083
cg08280368	14	71110536	N	rs1434579	19	44932972	C	1.124e-17	0.164	0.15738	3.201e-74	0.2567	0.2162
cg08282784	12	121454133	Y	rs11865472	16	1184967	A	1.129e-28	-0.071	0.23797	6.467e-53	-0.096	0.158
cg08283682	6	26056902	N	rs4261122	1	11695968	G	2.624e-32	0.128	0.26142	6.76e-09	0.05122	0.02434
cg08287724	21	35832141	N	rs430560	19	22353560	T	4.542e-16	0.116	0.12786	2.811e-15	0.141	0.04473
cg08292050	14	55492636	N	rs749924	2	243026495	C	9.65e-33	0.167	0.28036	3.525e-10	0.09477	0.02845
cg08293324	15	39872037	Y	rs66867577	10	44100524	C	7.748e-20	0.149	0.16531	1.501e-35	0.2045	0.1074
cg08313168	12	7315531	N	rs4957053	5	575927	T	4.546e-22	-0.06	0.17222	4.241e-15	-0.1042	0.04416
cg08314383	8	24858244	Y	rs4244611	8	145739924	G	7.348e-33	-0.098	0.27674	1.035e-21	-0.08042	0.06501
cg08320164	19	18228740	N	rs7592715	2	131007339	C	7.72e-15	-0.091	0.12119	7.921e-14	-0.07214	0.04012
cg08333931	17	43507875	N	rs28452417	17	66193431	C	4.571e-21	-0.08	0.16965	4.27e-06	-0.05314	0.01538
cg08344181	3	125677491	N	rs114115096	6	29970960	G	3.595e-58	0.427	0.54675	8.873e-118	0.4263	0.3232
cg08357230	11	64507835	N	rs4926651	1	55090793	C	1.579e-20	-0.056	0.15887	1.299e-12	-0.05658	0.03624
cg08371976	3	8725297	N	rs2001492	11	67479150	G	3.066e-16	-0.09	0.1375	7.336e-25	-0.094	0.0748
cg08382705	11	45687319	Y	rs4806934	19	3432252	A	1.047e-64	0.481	0.56932	6.461e-215	0.401	0.5123
cg08408874	17	62493199	Y	rs506657	10	121137182	C	3.456e-32	-0.188	0.29052	6.135e-51	-0.1646	0.1523
cg08424930	15	23115353	N	rs4702449	5	7295131	G	5.97e-14	-0.051	0.11295	3.146e-08	-0.04766	0.0222
cg08433504	15	39872071	N	rs66867577	10	44100524	C	9.309e-29	0.355	0.24895	2.135e-56	0.4535	0.1678
cg08443345	3	52232454	N	rs3935000	10	133658347	G	5.855e-29	0.243	0.2475	1.737e-68	0.2779	0.2009
cg08444427	17	41987800	N	rs2944755	8	141574194	G	8.419e-31	-0.156	0.25459	5.599e-29	-0.1446	0.08747
cg08444731	4	71705269	Y	rs7922645	10	79203228	C	5.587e-14	0.129	0.10233	2.145e-16	0.1088	0.04828
cg08464674	12	6809920	Y	rs3774600	3	53822762	T	8.706e-30	0.332	0.24768	2.477e-23	0.225	0.07006
cg08468911	21	35832180	N	rs430560	19	22353560	T	1.156e-13	0.094	0.10801	1.071e-14	0.1249	0.04288
cg08510077	3	113666901	N	rs7079039	10	72680375	C	5.126e-12	-0.047	0.09624	8.266e-14	-0.04202	0.04006
cg08516181	6	57005930	N	rs11133665	5	1188285	G	5.36e-07	-0.057	0.04292	1.529e-15	-0.1357	0.04557
cg08519233	3	105085521	N	rs147988288	16	29251704	G	1.422e-26	-0.098	0.23799	1.837e-37	-0.0655	0.1131
cg08524698	22	21213167	N	rs1671218	19	55554399	T	1.396e-25	0.107	0.21611	1.127e-27	0.1277	0.08348
cg08527195	1	161442697	Y	rs62124389	19	23179518	A	1.445e-09	0.116	0.07467	4.376e-26	0.1657	0.07859
cg08533336	11	119227717	N	rs2280132	2	1481155	G	7.809e-37	0.102	0.34378	5.306e-28	0.106	0.08448
cg08536835	19	45496296	N	rs238679	16	1872479	G	1.596e-19	0.092	0.14746	3.039e-14	0.1042	0.04144
cg08539067	3	49395985	N	rs55692129	2	85792404	A	2.675e-19	0.083	0.15261	1.987e-11	0.06109	0.03245
cg08548559	22	31686097	N	rs230520	4	103465612	A	7.794e-19	0.122	0.15368	1.152e-10	0.07564	0.03001
cg08550626	1	155658929	N	rs6061410	20	60625329	G	4.039e-20	0.169	0.14502	2.619e-07	0.1354	0.01926
cg08598838	16	74331079	N	rs10481384	8	699545	C	5.782e-27	-0.166	0.20643	4.168e-21	-0.1223	0.06311
cg08607280	19	58693421	Y	rs9856435	3	101218228	T	5.742e-23	0.128	0.20382	1.765e-28	0.1419	0.08595
cg08612384	17	27228511	N	rs7566357	2	242048615	T	4.229e-63	-0.122	0.54092	4.387e-37	-0.1007	0.1119
cg08639523	1	228645117	N	rs74386176	8	144179740	C	3.144e-47	0.159	0.3887	2.889e-14	0.08201	0.04151
cg08662620	10	34061705	Y	rs8105395	19	11766152	A	1.779e-20	0.157	0.16694	8.621e-19	0.1828	0.05584
cg08668790	19	58220662	Y	rs10936642	3	101194305	C	1.294e-07	0.08	0.05763	1.611e-26	0.1695	0.07992
cg08681904	8	49427415	N	rs2545186	19	21024135	G	2.709e-21	0.632	0.16034	8.933e-56	0.7928	0.166
cg08690976	6	90349330	N	rs73000424	19	12103906	G	6.033e-27	0.39	0.21175	4.286e-07	0.2469	0.01857
cg08703038	12	131573552	N	rs16927931	10	72520738	G	2.013e-17	0.16	0.13828	2.886e-06	0.1273	0.01593
cg08706567	1	43814983	N	rs72698711	14	101167563	C	1.877e-06	0.139	0.04748	5.051e-23	0.2179	0.0691
cg08712722	4	153601180	N	rs16927931	10	72520738	G	5.769e-21	0.262	0.16241	1.186e-12	0.2967	0.03637
cg08714121	5	374093	N	rs60635895	6	169244940	G	8.656e-31	-0.28	0.25481	3.392e-06	-0.08359	0.0157
cg08714121	5	374093	N	rs2072042	16	1036640	T	3.535e-06	-0.076	0.045	2.044e-18	-0.1006	0.05466
cg08736918	1	9241615	N	rs76569820	19	21661923	T	1.694e-17	-0.131	0.16107	5.043e-20	-0.1405	0.05972
cg08767686	5	51426	Y	rs8110841	19	22239436	T	2.702e-06	-0.178	0.0426	2.803e-17	-0.3388	0.05107
cg08822737	17	71088851	N	rs9605066	22	20099654	C	8.358e-62	0.238	0.57828	7.652e-57	0.1532	0.169
cg08837462	7	90893760	N	rs7218786	17	80845076	C	6.959e-38	0.15	0.35097	7.508e-21	0.0774	0.06231
cg08840551	5	56718349	Y	rs2426336	20	50257608	A	5.652e-41	-0.116	0.35212	4.342e-32	-0.1062	0.09694
cg08874598	8	102217901	N	rs1040231	1	2039236	T	2.536e-06	-0.05	0.04443	5.8e-16	-0.06771	0.04691
cg08874598	8	102217901	N	rs111437074	19	621020	T	2.057e-32	-0.084	0.26714	1.078e-52	-0.08501	0.1573
cg08891605	22	25027515	N	rs11085799	19	12022449	C	1.215e-21	-0.086	0.18528	1.423e-51	-0.1102	0.1541
cg08908184	10	102890974	N	rs7984768	13	112570594	G	6.781e-46	0.312	0.43201	2.604e-13	0.2003	0.03847
cg08920773	3	38207524	N	rs1581935	10	135360448	G	8.422e-17	-0.237	0.13691	8.858e-10	-0.1093	0.02717
cg08926056	1	161591591	Y	rs6579061	20	31595509	C	5.288e-54	0.259	0.48808	1.122e-107	0.3226	0.2998
cg08941173	11	125034971	N	rs312466	17	6899221	G	1.034e-13	0.032	0.09895	1.647e-18	0.04763	0.05496
cg08941639	16	84175005	N	rs7203742	16	67605794	C	9.975e-12	-0.136	0.08901	1.398e-18	-0.1447	0.05518
cg08951051	16	4993543	N	rs7253433	19	59041723	G	6.368e-09	-0.088	0.06155	1.195e-23	-0.1312	0.07104
cg08960754	10	89622992	N	rs1867570	10	70083476	T	5.291e-17	0.302	0.11612	1.367e-21	0.2717	0.06463
cg08973675	10	101380289	Y	rs1867569	10	70086158	C	8.969e-27	0.338	0.20266	1.015e-52	0.348	0.1574
cg08975529	11	70309722	Y	rs12536766	7	70158864	T	1.926e-29	0.081	0.22795	6.35e-21	0.05979	0.06254
cg08980198	7	150676529	Y	rs11610224	12	131140688	G	7.765e-78	0.276	0.70754	2.448e-30	0.07518	0.09162
cg08989921	17	76836740	N	rs4354994	17	152362	C	4.636e-17	0.092	0.1408	1.27e-68	0.1069	0.2013
cg09020064	8	141545748	N	rs1710285	10	127741076	A	2.594e-29	-0.092	0.257	5.933e-16	-0.08202	0.04687
cg09038155	4	139937227	Y	rs3739238	8	142222445	C	1.525e-22	0.099	0.17856	1.527e-20	0.06324	0.06135
cg09060588	6	88299742	N	rs62530370	8	145545662	G	1.335e-15	-0.198	0.12526	8.584e-20	-0.1926	0.059
cg09090048	11	134093731	N	rs4936691	11	111647084	C	3.936e-06	-0.027	0.03689	2.437e-14	-0.0451	0.04175
cg09107364	6	170060666	Y	rs2154369	1	26343910	G	6.372e-08	0.041	0.05412	7.242e-15	0.1035	0.04342
cg09119043	1	234367443	N	rs11666928	19	58914231	A	1.682e-08	0.131	0.0637	3.311e-19	0.1815	0.05715
cg09133706	6	13588339	N	rs1954824	18	2063184	C	6.412e-14	-0.048	0.12193	3.522e-20	-0.06367	0.06021
cg09147213	5	78810602	N	rs2601782	16	4021051	C	1.076e-21	-0.092	0.18255	3.618e-43	-0.1309	0.1299
cg09156207	6	28058724	N	rs757108	16	3362017	T	1.566e-18	0.255	0.14907	1.194e-44	0.3554	0.1342
cg09165441	10	103044194	Y	rs11204451	20	60516597	G	1.277e-66	-0.422	0.57159	8.802e-37	-0.1909	0.111
cg09202227	16	68482715	N	rs13412504	2	236505770	C	5.364e-18	-0.101	0.15653	3.893e-15	-0.1128	0.04428
cg09209002	4	71554199	Y	rs3742384	14	100800103	C	2.562e-17	0.173	0.12754	3.847e-11	0.1163	0.03153
cg09211429	20	6748710	N	rs12625054	20	20987916	T	6.993e-29	0.195	0.23343	4.893e-29	0.2073	0.08765
cg09212610	15	90892496	N	rs149648644	12	10363521	C	7.082e-91	-0.462	0.87349	4.246e-160	-0.3428	0.4132
cg09220050	20	48770642	Y	rs652717	18	77527531	G	3.074e-49	-0.197	0.45799	1.173e-145	-0.2369	0.3839
cg09232871	11	48902014	N	rs12417707	11	89834751	T	4.975e-21	0.116	0.17869	3.583e-29	0.1155	0.08806
cg09242721	3	3168535	N	rs5771206	22	50616806	G	6.833e-36	-0.151	0.3051	5.379e-39	-0.08868	0.1176
cg09256781	7	23145220	N	rs441233	9	136876021	G	2.818e-15	0.073	0.11463	1.243e-15	0.05761	0.04586
cg09260603	1	206809102	N	rs4849181	2	113991970	A	6.528e-18	-0.095	0.13368	7.604e-10	-0.05733	0.02738
cg09264088	15	63569686	N	rs4700874	5	179547579	T	1.417e-10	-0.181	0.07115	9.248e-27	-0.1919	0.08067
cg09264140	17	43302776	N	rs8060921	16	635988	C	3.239e-12	0.059	0.08407	1.565e-17	0.07057	0.05187
cg09275862	1	222763504	N	rs9355102	6	169311794	G	4.707e-48	0.245	0.41129	1.437e-48	0.2417	0.1456
cg09284066	7	25892407	N	rs242821	20	58653917	G	1.338e-23	-0.136	0.19629	6.697e-30	-0.1393	0.09029
cg09332091	19	3180708	N	rs242820	20	58652758	A	5.742e-41	-0.138	0.36621	2.43e-23	-0.06849	0.07009
cg09347134	11	62138845	N	rs11085799	19	12022449	C	4.187e-26	-0.175	0.22526	5.983e-48	-0.2602	0.1438
cg09378456	7	117313730	N	rs13231828	7	63782594	G	2.367e-15	-0.152	0.12821	3.445e-19	-0.1671	0.0571
cg09396253	13	74148383	Y	rs346161	19	13837265	G	4.432e-09	0.076	0.06688	3.184e-25	0.1078	0.07592
cg09407916	3	49977988	N	rs12987998	2	242917734	G	2.834e-17	-0.045	0.12488	6.111e-14	-0.03879	0.04047
cg09416717	2	42996637	N	rs1281137	4	8219843	A	1.011e-20	-0.049	0.14797	3.727e-14	-0.05943	0.04116
cg09419176	7	157670705	Y	rs1062967	19	53342152	T	1.049e-37	-0.347	0.34224	1.192e-53	-0.3858	0.16
cg09419983	3	148847273	N	rs11250619	10	1593698	C	8.403e-23	0.149	0.17189	9.228e-07	0.09666	0.01751
cg09435190	22	50968297	N	rs1109995	17	55497	C	2.454e-19	-0.105	0.17204	8.821e-33	-0.1337	0.09903
cg09450550	17	62918437	N	rs17692129	17	44793283	C	3.103e-11	0.038	0.07507	2.78e-15	0.03476	0.04474
cg09460563	7	6191780	N	rs2288832	5	135170133	C	2.65e-09	-0.057	0.05727	2.152e-15	-0.09802	0.0451
cg09463882	5	114516141	N	rs28909372	2	1426796	G	5.189e-17	-0.288	0.14441	1.57e-07	-0.2187	0.01997
cg09480837	10	95789501	N	rs11099475	4	82421677	G	1.834e-57	-0.129	0.49909	1.639e-143	-0.2184	0.3795
cg09500317	16	23652388	N	rs1077817	17	75385145	G	1.786e-61	0.273	0.55939	1.767e-16	0.08727	0.04854
cg09509221	17	47492396	Y	rs2074447	19	1095581	A	3.757e-67	0.157	0.61387	7.086e-114	0.1343	0.3142
cg09519134	13	112212075	Y	rs11670421	19	57069080	G	6.685e-13	-0.071	0.09951	2.095e-16	-0.09297	0.04831
cg09521743	10	75415752	N	rs11203195	21	43731485	G	5.247e-56	-0.16	0.46573	1.337e-94	-0.1597	0.2682
cg09524907	8	56014406	N	rs1558085	17	42854208	G	2.109e-27	-0.104	0.22917	7.288e-10	-0.07509	0.02744
cg09529592	17	76345714	N	rs2319924	8	97772970	A	2.496e-22	-0.168	0.15578	6.656e-06	-0.1267	0.01477
cg09570535	17	75136971	N	rs113710653	21	47581835	C	1.697e-25	0.208	0.21184	7.456e-41	0.1923	0.1231
cg09580478	2	16689509	N	rs79101602	18	35074002	C	2.657e-24	0.147	0.2058	6.524e-07	0.06268	0.01799
cg09588271	1	62784651	N	rs10781547	10	134786900	C	2.902e-66	0.341	0.67551	1.051e-16	0.1815	0.04926
cg09588434	10	124150586	Y	rs35974361	10	134307547	C	5.419e-51	0.356	0.47391	8.536e-127	0.3482	0.3435
cg09595050	4	81110205	N	rs3809627	16	30103160	C	4.217e-23	0.333	0.19405	3.936e-20	0.2212	0.06006
cg09601770	2	162930671	N	rs8015204	14	106925374	T	2.958e-25	-0.376	0.20732	7.857e-43	-0.3979	0.1289
cg09606090	17	46184889	Y	rs1075654	9	136928276	G	1.797e-21	-0.272	0.18477	5.294e-10	-0.1166	0.02789
cg09625274	15	48413049	N	rs946214	6	683511	G	1.108e-46	-0.099	0.40744	1.696e-10	-0.04514	0.02947
cg09630051	6	31514607	Y	rs11041519	11	7685233	C	6.784e-07	0.032	0.0471	5.763e-18	0.06957	0.05324
cg09652807	17	2652918	N	rs7481525	11	378188	T	1.305e-19	-0.107	0.16071	7.779e-09	-0.05287	0.02415
cg09657097	18	55711538	N	rs7252585	19	21657943	T	1.395e-20	0.123	0.173	2.534e-20	0.1047	0.06066
cg09661370	7	27225299	N	rs9419152	10	134815526	G	2.005e-71	-0.316	0.67996	6.226e-91	-0.2086	0.2591
cg09718295	6	160182856	N	rs8076294	17	79456537	T	2.504e-29	0.155	0.25462	1.915e-10	0.08945	0.0293
cg09723533	3	128968410	Y	rs3859321	18	77501180	G	2.967e-43	-0.288	0.40086	1.813e-68	-0.2247	0.2009
cg09753657	1	159869927	Y	rs3123510	9	140636333	G	8.939e-27	0.152	0.21913	1.453e-16	0.1081	0.04881
cg09818588	4	84406319	N	rs79899502	16	2140321	G	7.092e-28	0.21	0.25771	4.266e-66	0.2091	0.1945
cg09821533	6	13712174	N	rs6843423	4	847008	C	7.454e-28	0.14	0.22527	1.257e-39	0.1364	0.1195
cg09823154	10	43332737	N	rs12444611	16	35032947	T	1.512e-33	0.101	0.2938	1.311e-26	0.09775	0.0802
cg09836344	4	1243392	Y	rs441233	9	136876021	G	2.607e-50	0.405	0.42973	6.671e-119	0.3546	0.3258
cg09840623	2	42396402	N	rs12937176	17	79066839	T	2.491e-24	-0.409	0.22774	3.083e-52	-0.37	0.156
cg09846895	1	161442738	N	rs62124389	19	23179518	A	6.132e-10	0.183	0.07775	7.901e-17	0.1842	0.04965
cg09860653	1	19970708	Y	rs56067900	22	50831191	G	4.191e-62	0.362	0.56574	9.597e-162	0.2638	0.4165
cg09872104	7	134855509	Y	rs73443949	22	50300672	C	2.313e-52	0.213	0.49933	1.552e-125	0.2641	0.3407
cg09889350	16	56995813	N	rs16987303	19	57037103	C	6.062e-22	0.187	0.18222	1.46e-23	0.1109	0.07077
cg09938965	16	89557187	N	rs2279839	2	114735389	T	3.065e-18	-0.111	0.14134	1.807e-08	-0.0817	0.02297
cg09941712	15	81068966	N	rs12978447	19	53127812	C	7.256e-30	0.329	0.24929	5.361e-20	0.2187	0.05964
cg10014112	7	134832844	N	rs2290476	19	55597369	G	5.879e-15	0.072	0.11339	9.918e-15	0.1005	0.04299
cg10030980	7	81792131	N	rs79813811	15	42379939	C	2.31e-14	0.127	0.11685	3.289e-09	0.151	0.02535
cg10036727	11	94964348	N	rs11744831	5	1844799	C	4.654e-40	0.235	0.37094	1.288e-38	0.1682	0.1165
cg10054641	8	133773093	N	rs2016598	19	38141758	C	3.712e-26	0.103	0.23852	1.184e-30	0.1101	0.09258
cg10072464	13	114064536	Y	rs413122	19	11881150	C	8.859e-18	-0.117	0.16772	2.272e-18	-0.1216	0.05452
cg10078511	15	39872032	N	rs66867577	10	44100524	C	8.554e-20	0.16	0.16639	2.305e-35	0.2123	0.1068
cg10116893	17	9019124	N	rs7255083	19	44337803	T	9.162e-22	-0.213	0.18624	1.229e-29	-0.2059	0.08948
cg10119313	21	46962548	N	rs116329306	7	158067025	G	5.418e-21	0.116	0.1734	2.004e-15	0.09499	0.0452
cg10119933	1	174968457	Y	rs61765001	1	4714995	A	1.511e-08	0.04	0.05548	3.944e-22	0.0572	0.06631
cg10129154	16	1093823	N	rs2747421	6	29645118	G	6.78e-12	-0.222	0.10358	5.229e-17	-0.2042	0.05022
cg10129984	7	150864974	N	rs7159005	14	93139871	G	5.3e-19	-0.098	0.15575	8.919e-29	-0.1008	0.08685
cg10146935	1	871308	N	rs772006	12	52332381	T	3.674e-10	0.207	0.07519	1.912e-29	0.2779	0.0889
cg10151737	6	170615854	N	rs35828848	11	403545	C	2.916e-44	0.289	0.4089	1.318e-129	0.3043	0.3497
cg10161685	10	25239957	N	rs7141985	14	65345670	T	5.898e-18	0.193	0.13429	2.475e-08	0.1249	0.02254
cg10200820	5	102090930	Y	rs140862292	3	27675844	T	2.082e-31	-0.28	0.26198	5.381e-23	-0.1349	0.06901
cg10208301	11	6592745	N	rs3745765	19	37854235	G	3.77e-21	-0.37	0.16019	4.166e-37	-0.3794	0.112
cg10210806	1	6514605	N	rs2761502	1	17005299	T	1.322e-10	-0.167	0.08977	9.244e-23	-0.1907	0.06828
cg10230427	6	57038227	N	rs138882144	4	121663888	A	3.792e-08	-0.126	0.06232	3.509e-15	-0.1842	0.04442
cg10270150	6	297974	N	rs17788654	16	35077080	A	3.177e-07	-0.055	0.05317	7.35e-27	-0.1144	0.08097
cg10296027	10	122121	N	rs35119049	9	141012776	C	2.154e-14	0.048	0.11771	7.69e-27	0.09021	0.08091
cg10302550	20	57427821	N	rs116365211	6	29654700	C	4.261e-10	-0.075	0.08539	5.14e-15	-0.09652	0.0439
cg10315993	2	27008359	N	rs153178	16	29231373	G	1.481e-19	-0.102	0.17715	1.194e-19	-0.1032	0.05855
cg10326403	3	9931515	Y	rs7928098	11	1104296	G	3.256e-13	0.18	0.09866	8.149e-48	0.417	0.1434
cg10355989	2	9143982	N	rs4975748	5	1866025	G	1.652e-35	-0.074	0.29762	5.298e-95	-0.116	0.2692
cg10358954	5	72144821	N	rs2497615	13	25620470	C	1.605e-06	-0.035	0.04102	1.06e-14	-0.07149	0.0429
cg10397440	8	57359258	N	rs594655	1	146515076	G	4.091e-19	-0.162	0.159	1.432e-13	-0.1188	0.0393
cg10409981	8	99984763	N	rs8103325	19	21548211	C	6.141e-28	0.279	0.25736	4.34e-29	0.2344	0.08781
cg10432265	11	94800316	N	rs4720574	7	47085597	C	2.114e-13	-0.146	0.10322	3.703e-19	-0.1429	0.057
cg10434075	17	55038112	N	rs1128474	1	3545612	A	8.415e-33	-0.141	0.28641	6.122e-07	-0.03714	0.01808
cg10436877	7	150924351	N	rs640261	18	72905808	C	2.82e-09	-0.438	0.06042	2.146e-18	-0.3344	0.0546
cg10441013	1	160039990	N	rs6428653	1	88930094	C	1.531e-47	-0.21	0.42283	5.431e-87	-0.1947	0.2492
cg10443980	16	25586856	N	rs12983551	19	21125710	T	1.546e-41	0.152	0.3831	1.174e-52	0.204	0.1572
cg10457361	16	34737523	Y	rs139915772	16	46577137	G	1.118e-15	0.16	0.13312	1.058e-10	0.1478	0.03013
cg10485466	15	90777350	Y	rs959015	18	505004	T	7.801e-22	-0.109	0.18395	2.226e-22	-0.07203	0.06709
cg10493855	14	91087586	N	rs73165308	7	158439706	G	5.998e-53	0.219	0.51518	9.347e-13	0.07488	0.0367
cg10495669	20	388531	N	rs9937968	16	86771023	T	2.235e-40	0.171	0.36211	4.168e-28	0.09868	0.0848
cg10504737	1	27226971	Y	rs10096422	8	139070352	T	4.063e-39	0.141	0.33633	2.427e-14	0.05404	0.04175
cg10519680	8	37707506	N	rs62074679	17	79579181	G	5.863e-58	0.15	0.50475	2.922e-138	0.2269	0.3684
cg10542419	6	30312941	N	rs76041706	4	1409209	G	1.061e-22	-0.632	0.19848	1.508e-06	-0.2249	0.01683
cg10568297	7	5321676	N	rs35642833	7	62834926	G	3.475e-32	-0.099	0.27743	7.301e-18	-0.06911	0.05292
cg10576032	17	80917628	Y	rs155648	1	112687359	A	7.068e-07	0.069	0.0391	5.908e-18	0.1338	0.05321
cg10577273	11	64595102	N	rs557536	17	72590731	G	4.505e-57	-0.107	0.54022	1.038e-08	-0.04269	0.02375
cg10580144	2	61372316	Y	rs1109995	17	55497	C	3.407e-23	0.192	0.21005	1.078e-19	0.1657	0.05868
cg10585586	1	85362120	N	rs72802740	16	55053403	T	1.442e-06	0.04	0.04429	1.024e-17	0.08181	0.05245
cg10588679	1	44496476	N	rs10016252	4	187277164	A	5.883e-08	-0.04	0.05335	4.078e-15	-0.05805	0.04422
cg10596006	3	49711089	N	rs10411315	19	14804637	A	2.444e-46	-0.481	0.4385	7.223e-149	-0.5796	0.3906
cg10612452	17	9019086	N	rs7255083	19	44337803	T	5.332e-23	-0.362	0.20096	4.612e-22	-0.2913	0.0661
cg10631527	13	26978250	N	rs12467810	2	113691060	T	5.302e-52	-0.101	0.42504	4.155e-09	-0.05243	0.02502
cg10647445	4	138974368	Y	rs11078583	17	5673717	T	1.279e-15	-0.073	0.12064	3.585e-22	-0.1049	0.06644
cg10676442	3	12525808	N	rs3786242	18	77494545	C	2.993e-16	-0.153	0.14839	5.477e-07	-0.06046	0.01823
cg10680376	10	116391843	N	rs68185968	12	132088255	G	2.171e-32	0.258	0.25771	9.49e-24	0.2312	0.07135
cg10686758	17	39279735	N	rs73000424	19	12103906	G	4.449e-14	0.11	0.10619	1.678e-11	0.1213	0.03269
cg10694741	17	37382161	N	rs4391998	14	105536162	C	1.794e-07	0.055	0.05228	1.985e-14	0.09099	0.04203
cg10705386	10	69644512	N	rs4889373	16	81747602	G	2.508e-38	0.212	0.33344	5.137e-60	0.2198	0.1778
cg10717722	10	124134020	N	rs129672	22	49969507	G	7.568e-20	-0.258	0.13572	6.959e-66	-0.3175	0.1939
cg10718721	11	76156626	N	rs1058229	21	46716848	G	4.289e-09	-0.044	0.06931	5.708e-22	-0.06374	0.06581
cg10739095	3	139653928	N	rs768451	20	58655834	C	3.285e-24	-0.14	0.20754	2.748e-28	-0.1203	0.08536
cg10743685	11	57298307	Y	rs67276442	5	583918	T	4.263e-23	0.228	0.19887	1.537e-16	0.1586	0.04873
cg10748086	3	13009316	N	rs34745112	16	29261537	C	2.329e-14	-0.13	0.12345	3.239e-14	-0.09757	0.04135
cg10756647	7	56101905	N	rs34466769	7	65453292	A	1.15e-38	-0.195	0.37294	1.018e-51	-0.1701	0.1546
cg10765909	12	53715428	N	rs1075654	9	136928276	G	2.606e-26	-0.281	0.22706	5.365e-60	-0.3534	0.1778
cg10766174	11	61248818	N	rs7297582	12	2355806	C	6.634e-18	-0.1	0.14559	6.096e-17	-0.07322	0.05001
cg10808102	17	25783956	N	rs11645488	16	35061015	C	5.252e-20	0.075	0.16964	2.958e-22	0.05972	0.0667
cg10835651	11	34340108	N	rs739231	22	44282276	A	1.862e-56	-0.173	0.5082	2.758e-49	-0.1377	0.1476
cg10840412	1	235813424	N	rs28728306	7	1961814	C	2.764e-38	-0.184	0.32616	8.55e-83	-0.226	0.2385
cg10880006	4	81122687	N	rs3809627	16	30103160	C	2.011e-14	0.203	0.11703	1.563e-10	0.09963	0.02959
cg10899547	5	179554111	N	rs1202456	7	148869529	A	4.777e-12	0.242	0.09758	1.583e-16	0.3113	0.04869
cg10916021	12	112279993	N	rs34989694	16	78997735	A	2.134e-51	-0.45	0.45012	1.968e-09	-0.07618	0.02606
cg10961099	8	2046910	Y	rs59972569	12	122383666	G	6.515e-14	0.107	0.10838	4.607e-17	0.1362	0.05039
cg10962261	2	217277064	N	rs8008615	14	105486729	G	1.279e-37	-0.534	0.31487	1.278e-25	-0.3346	0.07715
cg11010178	6	127837030	Y	rs9675039	17	81036344	G	2.395e-28	-0.132	0.23525	9.439e-69	-0.175	0.2017
cg11012543	3	52231691	N	rs230523	4	103462038	T	2.275e-22	0.074	0.18524	7.429e-11	0.05875	0.03062
cg11015356	20	62693102	N	rs1714013	4	57942167	A	1.097e-36	-0.074	0.29676	1.442e-53	-0.1036	0.1598
cg11024119	6	3579874	N	rs2344740	6	170567346	T	4.972e-11	0.074	0.08434	1.831e-22	0.1245	0.06735
cg11070069	6	105389370	N	rs9503852	6	450258	C	2.531e-15	0.055	0.11569	1.439e-16	0.1025	0.04882
cg11082565	17	883117	N	rs34976285	7	1968226	C	3.582e-19	0.067	0.14097	2.196e-09	0.0469	0.02591
cg11083276	6	24911313	N	rs2667217	2	483370	G	9.123e-38	-0.237	0.30357	1.366e-22	-0.1678	0.06775
cg11084035	11	62414045	N	rs12709812	19	37794850	G	1.09e-13	-0.108	0.1007	2.945e-104	-0.2818	0.2917
cg11084611	2	132480958	N	rs17565610	5	33502959	G	4.348e-63	-0.156	0.55055	3.213e-50	-0.1286	0.1503
cg11088422	17	42392697	N	rs9525386	13	114841826	G	8.396e-28	0.248	0.23013	9.055e-17	0.2338	0.04946
cg11143796	4	178363279	N	rs34745112	16	29261537	C	5.821e-45	-0.291	0.41803	1.185e-96	-0.2368	0.2733
cg11152384	11	68934300	N	rs2272676	4	103423326	G	8.149e-27	0.168	0.22442	2.073e-14	0.0912	0.04197
cg11155082	12	109915172	Y	rs10437954	12	58003922	A	3.549e-11	-0.131	0.07848	2.463e-50	-0.2397	0.1506
cg11166708	21	45285836	N	rs11752531	6	169421120	C	4.016e-12	-0.081	0.09265	2.628e-14	-0.0665	0.04164
cg11185456	11	6592066	N	rs10426699	19	37803697	T	6.965e-18	-0.31	0.13748	4.027e-26	-0.2847	0.0787
cg11188618	22	29196489	Y	rs10832548	11	2718977	C	5.427e-17	-0.205	0.14946	3.983e-24	-0.1196	0.07253
cg11197913	1	145054779	N	rs190242852	1	120316912	A	7.708e-18	0.844	0.13975	1.844e-08	0.5848	0.02295
cg11204780	5	162932808	N	rs14155	19	619021	G	1.644e-37	-0.119	0.31263	4.964e-43	-0.09731	0.1295
cg11214140	8	55370429	Y	rs11667435	19	2121316	C	1.916e-17	0.162	0.13667	3.768e-11	0.1168	0.03156
cg11223735	10	131517396	N	rs17446980	18	25740142	C	3.23e-27	0.036	0.22005	1.076e-11	0.03548	0.03331
cg11227604	6	79787698	Y	rs2066915	22	44220143	T	5.9e-17	-0.067	0.13081	2.78e-53	-0.1161	0.159
cg11235426	6	292522	N	rs17788654	16	35077080	A	6.163e-32	0.478	0.27665	9.791e-89	0.4995	0.2536
cg11238082	1	161684066	N	rs9988550	1	7316955	G	1.29e-30	-0.117	0.2785	5.868e-09	-0.06206	0.02454
cg11244813	1	145039882	N	rs10250550	7	1889599	C	8.769e-65	0.278	0.62471	6.034e-179	0.2845	0.4494
cg11254532	1	61520399	N	rs1430053	2	16680663	T	5.372e-54	-0.219	0.47678	6.04e-18	-0.1176	0.05318
cg11262906	1	85462892	Y	rs13150928	4	10052961	T	1.16e-10	0.086	0.08033	5.044e-15	0.08142	0.04392
cg11266874	3	93699352	N	rs13133766	4	10019732	T	2.328e-14	0.047	0.10225	8.392e-15	0.06519	0.04322
cg11275626	17	47841347	N	rs74392835	7	158821228	G	5.292e-35	0.11	0.30185	3.323e-51	0.1046	0.1531
cg11276280	6	42713551	N	rs74392835	7	158821228	G	1.947e-33	0.137	0.28815	4.864e-33	0.1045	0.09981
cg11282353	3	133706085	N	rs2126503	19	53154820	C	5.122e-35	0.468	0.28182	1.462e-50	0.4444	0.1513
cg11283847	17	77917595	Y	rs78154645	7	158819211	G	3.9e-42	0.145	0.36943	8.278e-28	0.1277	0.08389
cg11294513	19	58220295	N	rs2682384	3	101112472	A	1.303e-08	0.09	0.0689	1.628e-20	0.1493	0.06126
cg11310125	2	113239311	N	rs4555182	17	77395677	C	3.445e-07	-0.073	0.0619	1.771e-28	-0.137	0.08594
cg11333007	15	52121944	N	rs350278	16	12232402	C	2.751e-14	0.047	0.10893	9.571e-09	0.033	0.02386
cg11335411	19	58694111	N	rs508537	3	101011537	C	3.387e-06	0.053	0.04643	3.452e-16	0.0943	0.04762
cg11347411	7	150020925	N	rs60149603	2	285421	A	1.532e-46	-0.428	0.4125	3.751e-91	-0.3662	0.2597
cg11382417	11	41481655	Y	rs4338909	19	21922636	G	6.574e-20	-0.153	0.16731	3.916e-27	-0.2185	0.08182
cg11388320	4	81119299	N	rs3809627	16	30103160	C	1.364e-23	0.15	0.20119	1.412e-26	0.1322	0.0801
cg11401257	1	226926945	N	rs28687264	12	133005694	C	2.394e-12	-0.237	0.10348	5.921e-25	-0.2866	0.07509
cg11404039	4	155471778	N	rs113174461	1	6483705	A	8.381e-30	0.253	0.22884	3.124e-36	0.3367	0.1094
cg11424665	3	129158811	N	rs10910047	1	2211849	G	2.557e-09	-0.037	0.06598	2.111e-19	-0.04628	0.05777
cg11430096	6	110968061	N	rs11654776	17	47310758	C	6.513e-69	-0.154	0.64413	8.544e-151	-0.2801	0.3954
cg11441553	12	57614120	N	rs9371164	6	170065236	C	1.905e-45	0.102	0.41352	4.245e-55	0.09663	0.1641
cg11445323	19	18063178	N	rs57737240	11	1081757	G	5.382e-18	-0.2	0.1357	1.051e-39	-0.2471	0.1197
cg11454606	11	67888949	N	rs34980052	12	133047979	A	1.231e-22	-0.12	0.17623	4.587e-17	-0.06051	0.0504
cg11469325	10	75012359	Y	rs746674	7	155209313	A	2.076e-47	-0.246	0.42007	1.904e-94	-0.317	0.2678
cg11474778	8	95487352	Y	rs4710816	6	170729802	C	1.276e-36	0.278	0.31847	1.362e-24	0.2297	0.07397
cg11480019	10	75936982	N	rs144692383	8	21620368	A	4.828e-28	0.06	0.24594	6.089e-13	0.03595	0.03729
cg11517269	6	28058789	N	rs757108	16	3362017	T	1.479e-11	0.151	0.08685	4.373e-30	0.218	0.09085
cg11535529	1	7740286	N	rs12131578	1	71608832	T	5.472e-16	-0.183	0.10968	5.506e-12	-0.1844	0.03424
cg11552868	11	128424176	N	rs6499134	16	67611443	T	1.03e-16	-0.1	0.13376	8.984e-10	-0.1106	0.02715
cg11586658	5	131563581	N	rs12510790	4	714936	G	6.361e-33	-0.222	0.28394	2.525e-08	-0.05338	0.02251
cg11604142	10	101989359	N	rs571096	18	77501317	G	3.997e-18	0.089	0.15278	7.77e-07	0.03567	0.01775
cg11621667	7	39662995	N	rs2072122	19	617205	T	1.148e-19	0.115	0.15616	7.519e-07	0.04177	0.01779
cg11645735	12	118810773	Y	rs1204502	16	465907	C	3.095e-20	-0.111	0.14103	2.698e-07	-0.06909	0.01921
cg11666770	19	42430910	N	rs1125673	16	68901772	C	2.6e-09	0.165	0.06894	3.683e-16	0.1878	0.04753
cg11691189	2	47743741	N	rs4801217	19	57835297	T	1.152e-20	-0.111	0.18386	5.483e-15	-0.1293	0.04381
cg11693508	17	37793320	N	rs34976285	7	1968226	C	6.264e-48	0.187	0.42278	1.482e-83	0.213	0.2405
cg11739399	1	206669785	N	rs730775	6	44232074	A	9.928e-08	0.039	0.05391	4.658e-17	0.05323	0.05037
cg11754060	6	12012057	Y	rs28728306	7	1961814	C	5.011e-23	-0.122	0.19032	2.329e-31	-0.111	0.09473
cg11777498	6	89673741	N	rs61792237	4	109108	T	6.76e-25	-0.238	0.21843	3.436e-17	-0.1521	0.05079
cg11805559	10	134859687	N	rs1399754	3	58219417	G	1.312e-77	-0.207	0.70097	1.18e-22	-0.06675	0.06795
cg11808854	20	60697627	N	rs2813409	10	1518136	A	5.272e-16	0.072	0.12997	7.775e-11	0.04744	0.03056
cg11839415	1	43814764	Y	rs7156824	14	101171480	C	5.924e-06	0.151	0.04287	5.965e-24	0.2855	0.07198
cg11857025	1	109633344	Y	rs56204927	12	248202	G	9.967e-13	0.063	0.09529	1.776e-19	0.07552	0.058
cg11867599	4	128887130	Y	rs183698664	8	143054956	C	1.123e-23	0.108	0.18498	1.854e-16	0.09151	0.04848
cg11875268	12	54576025	N	rs4776781	15	64335804	G	3.171e-34	0.361	0.29286	6.868e-06	0.09692	0.01473
cg11887960	12	57824829	N	rs4957053	5	575927	T	7.199e-76	-0.357	0.67896	1.431e-110	-0.2265	0.3066
cg11894474	6	41411455	N	rs2301663	19	57878572	A	1.423e-17	0.071	0.13973	4.464e-19	0.07884	0.05674
cg11906777	4	73935531	N	rs73202120	4	7005588	A	2.743e-06	0.062	0.03912	4.396e-14	0.082	0.04093
cg11911399	1	108742837	N	rs4242718	10	134072917	A	8.884e-32	0.097	0.25424	5.172e-45	0.07766	0.1353
cg11912306	19	48248602	N	rs10904517	10	5541183	C	5.223e-48	0.336	0.40528	9.643e-56	0.2285	0.1659
cg11935018	5	180237215	Y	rs13226690	7	2206318	G	9.08e-11	-0.303	0.07043	2.086e-19	-0.3021	0.05778
cg11951449	1	116519025	N	rs73222831	4	772696	G	1.41e-71	-1.437	0.84254	2.997e-153	-0.6308	0.3995
cg11994984	2	198364525	Y	rs2464777	2	130579222	C	3.625e-40	-0.129	0.34952	8.351e-15	-0.04825	0.04323
cg11995313	8	8860691	Y	rs3751916	17	21909270	C	2.104e-34	0.291	0.32281	3.105e-71	0.2349	0.2083
cg12008680	21	30671144	N	rs215772	1	37596443	A	5.545e-71	0.534	0.60113	2.973e-86	0.3806	0.2474
cg12013492	11	46143011	N	rs11952443	5	1662184	T	1.486e-54	0.381	0.4677	6.911e-54	0.2081	0.1607
cg12020201	12	50017283	N	rs7288371	22	46825043	T	4.632e-14	-0.066	0.10434	2.304e-10	-0.04685	0.02905
cg12054341	19	19007074	N	rs4714507	6	41651307	G	4.221e-28	-0.212	0.24984	8.266e-07	-0.05742	0.01766
cg12054521	1	245318229	N	rs2038130	16	1092839	A	5.137e-24	-0.128	0.19071	1.999e-41	-0.1698	0.1248
cg12092507	12	104026551	Y	rs11666245	19	38229926	G	1.472e-15	0.261	0.12891	3.623e-10	0.2533	0.02842
cg12111104	13	33860756	N	rs75892000	19	35076398	C	2.784e-17	0.407	0.12422	1.295e-43	0.8059	0.1312
cg12132029	19	11616515	N	rs72642144	1	2256933	G	1.259e-38	-0.301	0.32636	2.66e-92	-0.3014	0.2625
cg12145680	4	4038725	Y	rs6958080	7	7039912	A	5.98e-31	0.136	0.30345	2.524e-28	0.1213	0.08547
cg12150457	5	140165687	N	rs2618819	8	2130233	G	1.074e-19	-0.091	0.15756	8.511e-27	-0.1681	0.08078
cg12152193	5	175954583	Y	rs35538274	21	45565837	C	2.691e-23	0.064	0.19584	2.815e-20	0.0827	0.06052
cg12155028	5	119864497	Y	rs1884333	20	61744242	C	2.072e-17	-0.073	0.13386	2.328e-11	-0.1049	0.03223
cg12226635	15	20561913	N	rs9915263	17	77672725	A	5.388e-16	-0.124	0.13349	6.625e-43	-0.1764	0.1291
cg12228919	15	44955936	N	rs12993438	2	510344	A	3.845e-37	0.328	0.34674	4.898e-61	0.2331	0.1807
cg12271332	8	67579608	Y	rs4815675	20	4223454	T	2.142e-19	-0.07	0.16069	1.339e-06	-0.0315	0.01699
cg12284075	15	74541993	N	rs2838573	21	45902806	C	6.375e-30	0.096	0.25411	3.433e-11	0.07108	0.03169
cg12294208	2	89065509	N	rs9578814	13	25592111	C	4.458e-33	-0.107	0.28599	5.645e-45	-0.1689	0.1352
cg12297440	7	157523408	N	rs714347	1	29698763	A	8.32e-28	0.171	0.24274	3.211e-20	0.1474	0.06034
cg12333095	12	110437035	Y	rs71325499	20	62840856	C	4.163e-72	-0.351	0.65655	2.225e-10	-0.08459	0.02909
cg12347792	4	186393468	Y	rs61193264	19	23834095	T	2.462e-18	0.201	0.15435	3.772e-12	0.2167	0.03476
cg12354986	22	38142174	Y	rs62114497	2	214837	G	1.125e-24	-0.185	0.20935	1.786e-08	-0.08066	0.02299
cg12403253	6	26598502	N	rs10002449	4	99935165	C	1.365e-19	-0.158	0.15157	1.484e-08	-0.1786	0.02325
cg12403546	11	64490810	N	rs12447306	16	997473	T	3.971e-25	0.174	0.20522	2.667e-42	0.1661	0.1274
cg12414181	15	75287860	Y	rs7259756	19	57448220	C	2.631e-52	0.328	0.46543	3.112e-69	0.3223	0.2029
cg12442452	17	34842733	N	rs220380	16	3340845	C	6.15e-50	-0.196	0.41445	2.203e-54	-0.1312	0.1621
cg12442899	6	31698007	N	rs1703924	8	608864	G	4.957e-17	-0.067	0.1421	1.452e-13	-0.111	0.03928
cg12456777	17	27047031	N	rs36241	19	8839559	G	9.832e-30	0.073	0.24345	3.993e-66	0.1628	0.1946
cg12496411	7	87849561	Y	rs2786889	10	134400560	C	2.594e-34	0.086	0.30361	2.416e-37	0.1063	0.1127
cg12501868	19	57999026	N	rs2814448	10	134402723	C	6.216e-16	0.06	0.12354	2.322e-07	0.03926	0.01942
cg12506930	19	58220718	N	rs2682384	3	101112472	A	1.226e-12	0.108	0.10777	5.372e-33	0.2058	0.09968
cg12512271	3	178976891	N	rs884178	2	238661266	G	1.101e-23	0.139	0.20069	6.275e-16	0.2014	0.0468
cg12525736	1	228269915	N	rs13596	1	8421203	C	3.884e-22	-0.073	0.17697	3.997e-13	-0.04435	0.03787
cg12553843	11	71511486	Y	rs7461560	8	11844673	C	2.278e-13	-0.203	0.11159	3.271e-51	-0.2633	0.1531
cg12564453	16	56995840	N	rs16987303	19	57037103	C	1.107e-18	0.154	0.15541	1.78e-11	0.08238	0.03261
cg12569119	10	105541150	N	rs2032903	19	14795549	C	9.82e-26	-0.059	0.23832	1.562e-11	-0.0509	0.03279
cg12575136	18	32820987	N	rs4690293	4	706101	A	5.097e-58	-0.135	0.5132	3.513e-144	-0.189	0.3809
cg12594911	1	144931379	Y	rs2843026	1	120425925	A	3.354e-24	-1.404	0.17516	2.195e-25	-0.902	0.07642
cg12614980	10	132887623	Y	rs12311965	12	131268403	C	1.183e-51	0.777	0.45045	2.793e-23	0.3328	0.0699
cg12615761	18	8608907	N	rs7301690	12	131487973	A	1.278e-23	-0.148	0.20951	1.701e-12	-0.08074	0.03587
cg12623302	6	28058802	N	rs757108	16	3362017	T	3.338e-13	0.182	0.10014	3.332e-34	0.2474	0.1033
cg12644120	6	151773799	N	rs56772282	11	134653286	G	8.422e-17	-0.504	0.12497	3.801e-16	-0.4818	0.04749
cg12657025	1	234878498	N	rs2474460	1	1844046	C	8.122e-31	-0.182	0.26795	1.087e-18	-0.1292	0.05553
cg12661452	12	125550210	N	rs4880130	9	139601834	T	4.684e-16	-0.063	0.10371	2.8e-06	-0.0349	0.01597
cg12662084	6	17809126	Y	rs1062967	19	53342152	T	5.145e-29	-0.214	0.25739	1.055e-45	-0.217	0.1373
cg12740337	6	28058973	Y	rs757108	16	3362017	T	6.183e-08	0.101	0.05554	8.303e-23	0.1491	0.06842
cg12742338	21	36042464	N	rs11952443	5	1662184	T	1.828e-46	0.381	0.38624	2.986e-93	0.2886	0.2649
cg12760479	22	50323140	N	rs2265638	10	135217175	T	3.054e-22	0.05	0.20358	6.68e-20	0.03861	0.05934
cg12789522	15	78423758	N	rs1401389	8	8174921	G	7.41e-27	0.115	0.22665	7.193e-09	0.05111	0.02426
cg12796743	13	113510312	N	rs4733582	8	128947967	G	1.327e-06	0.073	0.03744	3.902e-27	0.25	0.08182
cg12800150	6	34216964	N	rs146815603	5	7304042	G	4.014e-28	-0.186	0.24503	2.362e-19	-0.09901	0.05761
cg12813709	11	576467	N	rs62460150	7	56512414	A	1.669e-06	0.03	0.04086	7.344e-28	0.06613	0.08405
cg12848098	17	5404090	N	rs4863365	4	189580298	C	2.272e-74	0.344	0.63737	3.715e-159	0.2917	0.4113
cg12850695	17	18761932	N	rs1007117	22	39675770	C	2.546e-76	-0.595	0.64397	6.565e-22	-0.1186	0.06562
cg12855988	6	133135904	Y	rs7762972	6	151550702	G	3.78e-20	0.108	0.17706	2.25e-08	0.07015	0.02267
cg12894917	11	9286517	Y	rs1112139	4	190716184	G	6.225e-34	-0.279	0.27609	2.35e-107	-0.424	0.299
cg12902497	1	8938815	N	rs11064444	12	6993889	C	3.853e-27	-0.279	0.2203	4.125e-12	-0.1214	0.03464
cg12964741	18	77160221	N	rs2301910	7	6204999	C	3.729e-18	0.067	0.16322	6.788e-28	0.07115	0.08415
cg13022888	14	82000246	N	rs8050209	16	88105725	A	2.006e-19	-0.117	0.15993	4.099e-18	-0.09641	0.05371
cg13042288	15	90349979	Y	rs11595385	10	800539	A	3.435e-44	0.19	0.41358	2.245e-06	0.05597	0.01627
cg13063040	8	145669623	N	rs3094471	16	2753180	T	1.062e-74	0.292	0.67844	1.53e-51	0.1116	0.1541
cg13068653	11	117074303	Y	rs13377496	11	132864099	C	3.14e-07	-0.064	0.04659	3.589e-16	-0.1034	0.04757
cg13082535	6	28864756	N	rs12536192	7	45294810	T	3.466e-19	-0.073	0.14643	6.584e-28	-0.09122	0.08419
cg13117552	4	2758176	N	rs9550123	13	112572392	G	3.225e-34	0.178	0.31576	5.971e-20	0.1034	0.05949
cg13119035	7	42951436	N	rs4553824	2	241377660	A	5.401e-24	0.074	0.21221	3.845e-47	0.09568	0.1415
cg13136716	2	42275153	N	rs74002784	16	2194122	G	2.582e-18	0.118	0.14845	1.08e-10	0.07448	0.0301
cg13137465	6	34857473	Y	rs10466895	12	131939457	G	4.841e-17	0.071	0.12158	1.212e-72	0.1315	0.212
cg13168407	22	38808908	N	rs7820270	8	49971395	G	2.021e-15	0.104	0.11746	3.304e-07	0.07234	0.01893
cg13214185	14	107219616	N	rs17788654	16	35077080	A	3.224e-32	-0.127	0.28527	9.308e-34	-0.1088	0.102
cg13238856	12	5934251	N	rs980064	4	136673253	T	2.404e-39	-0.103	0.3427	1.197e-07	-0.03804	0.02034
cg13244312	14	71109707	N	rs1434579	19	44932972	C	6.199e-51	0.35	0.46564	2.873e-100	0.291	0.2821
cg13267368	14	50234727	N	rs1792888	11	61917002	G	1.148e-25	-0.104	0.19828	1.496e-15	-0.07963	0.0456
cg13309027	11	47870224	N	rs4880419	10	134456109	C	6.358e-29	-0.086	0.23862	7.129e-66	-0.1121	0.1939
cg13311832	6	29549147	N	rs117961018	8	144917952	G	3.577e-30	0.101	0.27498	4.81e-10	0.1003	0.02802
cg13328496	10	81227764	Y	rs12162133	17	53228355	C	2.579e-14	-0.074	0.11495	3.506e-19	-0.09305	0.05707
cg13347970	6	137809630	N	rs35805032	19	58348570	C	7.234e-14	0.075	0.11171	1.754e-13	0.1202	0.03902
cg13379408	18	11909052	N	rs12697992	7	156467828	C	3.379e-48	0.142	0.40033	2.044e-12	0.05324	0.03561
cg13383591	1	15931055	N	rs62457284	7	56143251	G	2.555e-17	-0.106	0.11973	3.168e-29	-0.1585	0.08823
cg13393721	1	43815035	Y	rs7156824	14	101171480	C	4.056e-06	0.15	0.04445	6.486e-22	0.2437	0.06564
cg13402217	1	151584375	Y	rs2854918	4	1716693	C	1.452e-06	-0.029	0.04187	3.72e-28	-0.09921	0.08495
cg13407601	9	140615230	N	rs10813950	9	33127640	G	2.033e-15	0.112	0.10519	4.416e-16	0.1581	0.04728
cg13411554	3	53700276	N	rs260464	19	58774762	T	1.671e-22	0.249	0.18561	2.951e-33	0.2343	0.1005
cg13422804	9	139582673	N	rs151010807	19	58423509	C	4.331e-17	0.378	0.11543	6.772e-20	0.519	0.05932
cg13424022	19	12992415	N	rs4875839	8	2490537	C	8.515e-28	-0.219	0.223	6.035e-20	-0.1503	0.05948
cg13425960	19	50550359	N	rs12325187	16	3364997	C	1.419e-24	0.078	0.19238	1.042e-24	0.1099	0.07433
cg13427179	1	3163047	N	rs55855027	4	185498351	T	8.945e-20	-0.057	0.14153	1.731e-15	-0.05306	0.0454
cg13435649	2	182550065	N	rs11793438	9	140687759	T	7.571e-57	0.225	0.48041	1.017e-83	0.181	0.2409
cg13452939	8	135870980	N	rs10217465	9	2234922	G	6.506e-19	0.216	0.15415	1.254e-16	0.2773	0.04901
cg13454331	2	71454542	N	rs1321684	1	86988423	G	1.3e-46	-0.385	0.39564	5.836e-23	-0.2164	0.0689
cg13471254	9	131081198	N	rs4843375	16	86462297	C	5.991e-63	-0.656	0.54505	1.785e-131	-0.5142	0.3538
cg13474965	15	52030001	Y	rs4340641	3	39821115	C	1.074e-46	-0.489	0.38964	5.532e-173	-0.5776	0.4382
cg13484581	9	133814685	N	rs61987000	14	91040278	G	2.532e-34	0.211	0.28825	4.503e-11	0.09156	0.03132
cg13494355	1	1274420	N	rs4843553	16	87233185	C	5.589e-22	-0.066	0.1659	1.6e-06	-0.05017	0.01674
cg13501085	19	17326416	N	rs1316935	9	96729962	C	6.407e-10	0.09	0.06715	2.241e-33	0.1504	0.1008
cg13514129	1	39547527	N	rs1361409	1	246410112	T	9.482e-77	-0.779	0.70961	3.903e-89	-0.3435	0.2546
cg13534424	7	44365292	N	rs11755619	6	169225506	C	2.301e-18	-0.174	0.14048	2.819e-09	-0.1411	0.02556
cg13548313	13	27883202	Y	rs11859206	16	90018625	A	3.894e-30	-0.123	0.28729	1.163e-18	-0.09438	0.05543
cg13554667	10	62538283	Y	rs62530370	8	145545662	G	1.823e-18	-0.108	0.14703	7.412e-12	-0.09186	0.03382
cg13559225	1	182758953	N	rs10909011	10	42436301	A	1.9e-11	-0.154	0.0753	6.16e-59	-0.1983	0.1748
cg13563193	19	33072644	N	rs4496693	5	75576729	T	3.361e-89	-1.948	0.8784	4.458e-152	-0.7446	0.3971
cg13565492	6	43139072	N	rs78999139	7	1138525	G	2.853e-64	0.268	0.56757	2.721e-112	0.2343	0.3106
cg13577407	3	57994372	N	rs10876216	12	52294486	C	4.548e-24	-0.082	0.20889	3.818e-30	-0.087	0.09103
cg13581847	5	60139938	N	rs626413	11	118028951	G	1.429e-14	-0.364	0.10837	2.968e-11	-0.2826	0.0319
cg13588800	7	19155785	N	rs4819359	21	45413645	C	3.688e-43	0.152	0.37609	5.712e-77	0.225	0.2234
cg13615516	5	77269221	Y	rs6122087	20	61664553	C	3.369e-54	0.166	0.49973	2.873e-102	0.1594	0.2869
cg13631105	18	29599349	N	rs62297062	4	869698	C	3.718e-23	-0.098	0.17338	5.17e-13	-0.06931	0.03752
cg13647831	13	111720013	N	rs438363	20	62198348	T	4.03e-14	-0.081	0.10813	1.319e-07	-0.05164	0.02021
cg13688808	6	29760158	Y	rs6122086	20	61664528	C	3.342e-42	0.121	0.38516	3.03e-32	0.1199	0.09741
cg13698153	12	118541722	N	rs258323	16	89754694	G	2.157e-65	0.318	0.63093	3.459e-63	0.2302	0.1866
cg13719228	6	341315	N	rs12927233	16	32137965	T	2.622e-12	-0.068	0.09341	2.966e-38	-0.09797	0.1154
cg13721989	9	130689253	N	rs12979718	19	58329752	T	7.703e-15	0.046	0.12013	1.171e-07	0.04293	0.02038
cg13737042	9	37806414	N	rs2076086	22	37470536	C	2.39e-56	0.118	0.50631	1.641e-74	0.1476	0.217
cg13746518	9	137332241	N	rs17094148	10	101280279	A	9.959e-14	-0.081	0.10744	4.471e-22	-0.1146	0.06615
cg13754552	4	37979627	N	rs12771359	10	134959094	C	1.07e-19	0.111	0.14333	5.602e-12	0.07424	0.03421
cg13765278	7	153641242	Y	rs8108630	19	22535177	T	7.71e-27	0.164	0.24392	4.573e-27	0.2211	0.08161
cg13785223	13	114905788	N	rs6972739	7	149550942	G	5.426e-11	0.132	0.08556	1.078e-23	0.1981	0.07118
cg13813770	9	139001804	Y	rs6838005	4	189958110	C	4.709e-37	-0.198	0.28977	1.53e-10	-0.08905	0.02962
cg13853046	17	56603735	N	rs4784284	16	53027973	A	1.928e-84	-0.28	0.74466	2.977e-63	-0.1532	0.1867
cg13869341	1	15865	N	rs73626487	20	62917729	C	9.915e-16	0.138	0.13087	1.662e-54	0.1888	0.1625
cg13874654	17	9019336	N	rs7255083	19	44337803	T	1.113e-18	-0.162	0.15725	1.287e-27	-0.1594	0.0833
cg13876921	16	33483299	N	rs7191018	16	46638788	A	1.329e-18	-0.217	0.15992	1.821e-28	-0.1978	0.0859
cg13884610	11	89460176	Y	rs11040420	11	49568713	G	7.46e-28	-0.319	0.22659	5.57e-21	-0.2774	0.06272
cg13889620	12	122092201	N	rs757108	16	3362017	T	5.774e-08	0.062	0.05546	2.587e-17	0.1001	0.05118
cg13912834	8	97464569	Y	rs2071900	22	50052175	G	7.343e-29	-0.147	0.24453	1.127e-42	-0.1361	0.1285
cg13916322	11	63381728	N	rs9442372	1	1018704	G	2.172e-18	0.057	0.13807	9.43e-45	0.1157	0.1345
cg13921324	7	99769118	N	rs35324093	16	29244747	G	4.851e-35	-0.092	0.32387	3.55e-44	-0.06471	0.1329
cg13925809	9	84646696	N	rs531099	1	6063655	G	3.037e-08	0.032	0.05354	3.738e-22	0.09451	0.06639
cg13928313	7	2802073	N	rs531099	1	6063655	G	1.634e-18	0.114	0.14482	5.505e-69	0.2435	0.2023
cg13950403	5	153418565	N	rs324995	5	55225328	G	6.715e-27	0.116	0.23862	2.715e-56	0.1282	0.1675
cg13972460	20	1165703	N	rs11952443	5	1662184	T	1.686e-12	0.068	0.09647	1.581e-20	0.07699	0.0613
cg13972460	20	1165703	N	rs72752909	9	92293094	C	2.805e-17	-0.086	0.14846	7.735e-28	-0.09447	0.08398
cg13979277	9	129388281	N	rs72650168	1	230407456	G	5.655e-52	-0.206	0.5229	1.55e-98	-0.2079	0.2779
cg14005211	2	171676925	Y	rs11085797	19	11997610	T	4.062e-10	0.103	0.08012	6.716e-21	0.1575	0.06247
cg14006798	20	30222136	Y	rs1062967	19	53342152	T	4.705e-34	-0.108	0.30561	7.947e-26	-0.1007	0.07779
cg14011486	1	26737247	Y	rs2288322	2	179323117	C	2.684e-89	-0.958	0.78065	1.499e-262	-0.6684	0.5847
cg14012233	17	27276799	N	rs5762146	22	27833918	G	5.262e-09	-0.055	0.05961	1.166e-25	-0.07587	0.07727
cg14014890	2	11295833	N	rs55769116	21	45648880	C	3.528e-36	0.196	0.31576	2.553e-50	0.1532	0.1506
cg14022881	6	32811495	Y	rs10249811	7	157736936	T	3.115e-29	-0.422	0.23781	4.909e-96	-0.4088	0.2718
cg14042056	8	145064193	N	rs72928274	3	97192070	C	1.531e-33	-0.159	0.28064	9.594e-11	-0.05661	0.03026
cg14070821	9	98477894	N	rs76568953	14	76890174	G	3.524e-41	-0.121	0.33086	2.563e-26	-0.08403	0.0793
cg14073011	6	25140063	Y	rs132832	22	45553563	C	4.011e-78	-0.445	0.7512	2.564e-52	-0.2207	0.1563
cg14116222	17	79935202	N	rs35828848	11	403545	C	1.425e-34	0.317	0.32906	9.344e-27	0.2447	0.08065
cg14138132	6	31704375	Y	rs11655825	17	1652877	T	6.233e-31	-0.142	0.24825	2.466e-18	-0.1025	0.05441
cg14156149	13	39598340	N	rs11757379	6	33542661	G	2.396e-10	0.07	0.07969	5.046e-32	0.172	0.09674
cg14176347	9	134001280	N	rs2182556	10	131670785	A	2.034e-08	-0.142	0.05636	3.926e-43	-0.2416	0.1298
cg14183313	9	130007677	Y	rs6849835	4	28473603	A	3.944e-33	-0.261	0.29081	1.042e-18	-0.1429	0.05558
cg14185122	13	52027945	Y	rs7838717	8	145504343	C	4.356e-19	-0.065	0.14178	2.681e-31	-0.08519	0.09454
cg14189678	7	157690657	N	rs472518	11	65851902	G	5.501e-15	0.094	0.1301	2.127e-11	0.08792	0.03236
cg14195377	11	60928647	N	rs10805899	5	75470086	C	2.419e-46	-0.103	0.40469	7.601e-96	-0.116	0.2713
cg14197071	4	81110459	N	rs3809627	16	30103160	C	4.108e-22	0.318	0.18459	7.292e-16	0.1759	0.04659
cg14208672	9	94520862	N	rs16987303	19	57037103	C	3.467e-21	0.11	0.17861	8.407e-20	0.1122	0.05902
cg14209784	10	88729861	N	rs72867447	11	13301875	G	8.22e-06	0.04	0.04174	4.932e-14	0.07684	0.04077
cg14227996	4	17616232	N	rs62103232	18	77635553	G	2.291e-59	-0.574	0.50851	6.779e-59	-0.2463	0.1747
cg14235846	17	800745	N	rs9617415	22	49020246	A	8.798e-07	-0.194	0.05181	3.786e-18	-0.2755	0.05382
cg14242460	6	5261506	N	rs4500796	17	78407867	C	4.836e-18	0.08	0.14409	1.003e-09	0.05256	0.027
cg14271504	6	12011181	N	rs4969534	20	61173481	C	1.855e-27	0.139	0.21786	2.684e-48	0.186	0.1448
cg14287724	1	1105518	N	rs35633196	19	11890280	G	2.838e-24	0.448	0.19391	9.833e-40	0.612	0.1198
cg14287868	1	47973715	Y	rs8015204	14	106925374	T	1.366e-24	-0.4	0.20157	8.125e-20	-0.376	0.05907
cg14295458	17	45891164	N	rs215758	1	37580051	T	2.723e-10	0.048	0.06779	8.051e-14	0.06084	0.04009
cg14304236	9	103118101	Y	rs73622783	19	37656057	T	5.123e-07	-0.082	0.04692	1.361e-15	-0.1173	0.04573
cg14314729	5	179815975	N	rs3809627	16	30103160	C	1.195e-16	-0.048	0.14116	3.73e-15	-0.06066	0.04434
cg14334824	9	132203255	N	rs5996566	22	23853909	A	6.692e-81	-0.463	0.72371	8.235e-184	-0.371	0.4583
cg14337134	7	102920323	N	rs13242777	7	32607562	C	3.234e-29	-0.155	0.23423	7.462e-07	-0.09356	0.0178
cg14367344	1	146644336	N	rs2731317	3	14153194	A	2.358e-20	-0.05	0.16205	7.224e-35	-0.05683	0.1053
cg14372705	22	19141030	N	rs7258583	19	9829418	C	4.668e-77	-0.555	0.68862	8.153e-250	-0.7315	0.5665
cg14376988	9	99179801	N	rs855441	9	33731480	A	9.875e-30	0.244	0.25437	3.235e-32	0.1734	0.09733
cg14381908	10	43697817	Y	rs17624603	8	70060679	G	8.172e-17	-0.188	0.14017	1.274e-30	-0.2344	0.09248
cg14424111	20	36662310	N	rs712962	22	19156708	G	1.002e-18	0.097	0.14142	4.882e-14	0.09227	0.04079
cg14428733	6	33049505	Y	rs6509695	19	53339237	T	5.338e-13	-0.063	0.10792	1.044e-26	-0.09344	0.08051
cg14461570	2	170683907	N	rs12606408	18	77188406	C	2.215e-68	-0.422	0.60089	6.413e-57	-0.1382	0.1692
cg14471096	4	185570637	Y	rs946478	20	61346992	C	1.515e-07	-0.112	0.05164	1.763e-14	-0.147	0.04219
cg14496450	17	77178924	N	rs7246479	19	55824332	G	4.118e-21	0.227	0.18452	4.34e-09	0.155	0.02496
cg14499387	22	31668786	N	rs730775	6	44232074	A	2.782e-09	0.057	0.06595	2.505e-20	0.07587	0.06067
cg14538439	10	90750381	N	rs12542678	8	1292375	G	4.331e-46	-0.221	0.42323	3.625e-44	-0.1884	0.1328
cg14560022	5	172189315	N	rs7337790	13	19960970	G	6.66e-10	0.233	0.08013	8.374e-24	0.2798	0.07152
cg14564778	20	57427556	N	rs2747421	6	29645118	G	4.267e-11	-0.097	0.09582	1.852e-17	-0.1273	0.05164
cg14570006	9	139760593	N	rs4853705	2	191297773	C	1.1e-42	-0.092	0.37515	2.335e-21	-0.05111	0.0639
cg14612915	1	226737805	Y	rs524081	6	165711829	A	7.995e-15	0.079	0.10797	1.091e-08	0.04482	0.02368
cg14645209	9	77568030	Y	rs10987651	9	130200369	G	3.027e-22	0.352	0.17241	2.673e-40	0.3794	0.1215
cg14668821	17	77704760	N	rs12927233	16	32137965	T	6.968e-18	-0.074	0.14069	5.036e-07	-0.04616	0.01835
cg14688588	3	184870705	N	rs11223880	11	134386313	T	1.333e-06	0.036	0.04092	6.271e-15	0.05463	0.04362
cg14695492	8	143545574	N	rs2857	19	36825458	C	2.154e-37	-0.154	0.32283	2.178e-139	-0.4061	0.3708
cg14699228	3	49823994	N	rs1542102	17	78003406	G	8.582e-17	-0.121	0.13497	3.198e-10	-0.06534	0.02859
cg14721618	17	76356197	Y	rs28622881	8	619658	G	3.575e-22	-0.094	0.17421	4.721e-07	-0.04123	0.01844
cg14743534	7	44079036	N	rs12113233	7	102468199	C	6.71e-39	-0.66	0.3041	1.314e-85	-0.6551	0.2457
cg14748380	1	179713788	Y	rs12051894	17	53084650	G	1.064e-11	0.174	0.08971	2.425e-23	0.1984	0.07009
cg14791747	16	20752902	N	rs1048546	21	30244877	G	2.583e-28	-0.113	0.24293	1.709e-191	-0.2193	0.4722
cg14795572	12	58131681	N	rs2169250	18	77548559	A	1.478e-27	0.107	0.23892	2.97e-13	0.06989	0.03829
cg14799209	7	106809543	N	rs138122225	16	66576813	T	5.95e-18	-0.199	0.14586	4.814e-07	-0.1599	0.01841
cg14801158	19	19932695	N	rs71562264	6	111291380	A	1.064e-19	0.176	0.14938	5.276e-18	0.1765	0.05336
cg14801418	6	31588053	N	rs34222442	16	1502338	C	4.18e-33	-0.191	0.27379	1.855e-09	-0.07312	0.02614
cg14806867	13	96329355	N	rs36029594	21	47436423	C	2.327e-20	0.071	0.17047	2.977e-33	0.09273	0.1005
cg14825413	8	144358566	N	rs115617411	6	29718790	G	7.624e-15	-0.351	0.1356	1.44e-13	-0.242	0.03929
cg14833747	1	111681818	N	rs35511437	14	105968911	G	1.639e-07	0.068	0.05311	3.079e-19	0.203	0.05725
cg14836839	17	42706084	N	rs11666245	19	38229926	G	8.309e-08	0.167	0.05688	2.208e-15	0.2573	0.04506
cg14855292	20	825415	N	rs5997835	22	31395825	C	1.496e-22	0.065	0.18402	1.767e-09	0.0507	0.02621
cg14856108	20	60813185	N	rs117451031	17	43687542	C	7.811e-19	-0.132	0.14462	1.672e-06	-0.05948	0.01668
cg14859047	3	134514116	N	rs12918803	16	2142353	G	2.514e-14	0.217	0.11487	3.104e-10	0.1661	0.02863
cg14877637	8	104032876	N	rs12975130	19	20168610	C	5.584e-21	-0.182	0.1755	8.75e-23	-0.209	0.06835
cg14886150	11	47291490	N	rs464918	5	3079057	C	1.6e-20	0.166	0.16345	2.796e-06	0.0592	0.01597
cg14889079	19	54606153	N	rs11577509	1	247611459	G	4.763e-47	-0.235	0.42017	5.393e-47	-0.2747	0.141
cg14916079	10	120788696	Y	rs382357	19	22343507	A	1.132e-12	0.115	0.10234	2.585e-19	0.1414	0.05749
cg14918503	10	429999	N	rs7169349	15	93074755	A	2.267e-22	-0.115	0.18989	1.663e-20	-0.1264	0.06123
cg14923295	12	56435580	N	rs1281106	4	8238667	C	1.731e-07	0.142	0.04977	3.929e-14	0.1497	0.04109
cg14925260	13	48807254	N	rs149829712	17	2595133	G	2.125e-12	-0.177	0.09768	8.221e-15	-0.1337	0.04325
cg14933468	11	62138599	N	rs11085799	19	12022449	C	7.133e-30	-0.17	0.26115	3.662e-53	-0.2274	0.1587
cg14934978	8	28352084	Y	rs1945355	11	21819260	T	3.769e-15	-0.152	0.11345	8.888e-18	-0.1502	0.05265
cg14942952	22	44576268	N	rs1227826	19	37300692	C	2.297e-07	-0.054	0.05611	2.625e-15	-0.07852	0.04482
cg14950044	20	49457327	N	rs12468106	2	3657967	T	9.322e-36	0.06	0.30355	3.495e-43	0.08817	0.13
cg14994737	12	117175884	Y	rs12947815	17	2619011	A	6.019e-25	-0.176	0.2115	1.799e-29	-0.1058	0.08898
cg15014369	7	18393351	N	rs7730318	5	961997	T	2.095e-20	0.25	0.15909	4.442e-24	0.4891	0.07238
cg15020732	15	85144228	Y	rs805053	9	135697724	A	1.682e-14	-0.258	0.11476	7.655e-09	-0.0815	0.02417
cg15026026	11	47207998	N	rs959015	18	505004	T	5.504e-20	-0.114	0.16362	7.735e-13	-0.06352	0.03696
cg15026696	1	15736072	N	rs12429296	13	107222581	G	2.983e-58	0.326	0.54033	1.401e-07	0.09719	0.02013
cg15028160	19	49622717	Y	rs2810484	9	136902838	A	1.601e-42	-0.754	0.37832	3.874e-89	-0.5084	0.2546
cg15044270	3	196065485	N	rs113787224	19	38212013	G	6.561e-16	0.07	0.14065	4.592e-15	0.08528	0.04405
cg15060012	19	58446783	N	rs62280667	3	101084604	T	2.526e-06	0.081	0.04695	2.736e-21	0.1441	0.06369
cg15085454	19	35225418	N	rs7032719	9	140656514	T	1.228e-53	0.569	0.46658	2.812e-76	0.4733	0.2216
cg15108705	1	233749544	N	rs12113233	7	102468199	C	4.905e-21	-0.219	0.16586	3.52e-06	-0.1127	0.01565
cg15109571	10	104264023	N	rs10794454	12	132630822	C	6.197e-18	0.112	0.14788	5.821e-09	0.04929	0.02455
cg15138986	10	131935156	N	rs79958142	17	2552892	C	6.17e-34	-0.605	0.30474	6.942e-52	-0.3436	0.155
cg15139482	1	111506560	N	rs55724913	7	56744181	A	5.35e-07	0.052	0.04869	1.409e-29	0.1214	0.0893
cg15146567	3	42948626	N	rs8054928	16	3360140	G	5.619e-08	0.051	0.05573	1.354e-15	0.06557	0.04574
cg15216925	5	179921655	N	rs10425719	19	37950798	C	4.794e-09	0.03	0.06069	6.199e-40	0.0694	0.1204
cg15226715	17	73257618	N	rs6143053	20	61173047	G	5.29e-26	-0.331	0.23617	7.055e-45	-0.2297	0.1349
cg15231902	12	56618064	N	rs28622881	8	619658	G	4.828e-28	0.109	0.22483	2.591e-22	0.07309	0.06688
cg15233961	10	96990543	N	rs7024423	9	97067787	G	3.535e-14	0.327	0.11775	6.348e-31	0.393	0.0934
cg15241499	18	76635712	N	rs1816406	5	149371478	T	6.933e-13	-0.078	0.09977	9.467e-16	-0.1473	0.04623
cg15256305	17	36734942	N	rs28434707	16	2193386	T	2.437e-13	0.056	0.09991	4.022e-22	0.05619	0.06629
cg15279541	6	171036378	N	rs523172	5	172350504	G	7.976e-13	-0.462	0.09788	9.203e-18	-0.3559	0.0526
cg15320998	7	148936039	N	rs3809627	16	30103160	C	7.645e-38	-0.15	0.33383	2.775e-41	-0.1696	0.1244
cg15322641	3	50712443	N	rs140862292	3	27675844	T	2.475e-40	-0.562	0.33878	5.199e-50	-0.3627	0.1497
cg15345369	2	10262827	N	rs7033053	9	5042987	G	2.303e-21	0.136	0.14694	7.333e-06	0.04089	0.01464
cg15371732	17	78194151	N	rs72711365	5	416672	G	2.22e-32	-0.122	0.2763	3.338e-46	-0.0859	0.1387
cg15383120	6	291909	N	rs12596272	16	35142792	G	1.304e-32	0.571	0.27651	2.975e-93	0.6785	0.2649
cg15383397	7	153641307	N	rs2116919	19	22491706	G	1.868e-17	0.094	0.14681	1.223e-07	0.06257	0.02032
cg15404665	19	4724679	Y	rs7531664	1	149815536	T	2.787e-09	0.209	0.07213	1.798e-22	0.2469	0.06738
cg15417641	3	53700141	N	rs260464	19	58774762	T	1.204e-21	0.188	0.17864	5.174e-26	0.1679	0.07836
cg15427160	3	186524114	N	rs2712184	2	217682779	A	1.959e-22	-0.141	0.16143	9.274e-17	-0.102	0.04943
cg15442610	19	18263851	Y	rs1112139	4	190716184	G	2.86e-15	-0.137	0.11433	5.618e-09	-0.07795	0.0246
cg15444531	11	76092435	N	rs2270365	16	4526758	A	9.07e-23	0.053	0.15827	5.91e-38	0.07426	0.1145
cg15454820	10	96990858	N	rs117447155	9	97250892	T	3.046e-11	0.562	0.09304	1.818e-20	0.6263	0.06111
cg15457005	11	11643754	Y	rs2306244	4	862502	T	2.29e-69	-0.645	0.59578	7.133e-141	-0.6951	0.3739
cg15457037	20	62562848	N	rs6557675	8	23340546	C	7.174e-71	0.404	0.63392	1.207e-77	0.2812	0.2252
cg15472574	1	43148457	N	rs11227719	11	56036787	C	1.356e-46	-0.242	0.42059	4.495e-26	-0.08723	0.07855
cg15484899	15	73977283	Y	rs760453	21	46340512	G	2.337e-27	-0.11	0.24582	1.805e-06	-0.03198	0.01658
cg15489005	1	39044328	Y	rs14155	19	619021	G	2.893e-41	-0.123	0.34716	1.805e-57	-0.1495	0.1708
cg15496744	1	1850582	N	rs3765322	16	816294	T	8.91e-08	0.114	0.0518	7.171e-18	0.148	0.05294
cg15539330	10	120788373	N	rs146375295	19	22341032	T	9.702e-15	0.086	0.11907	2.012e-19	0.1105	0.05783
cg15600365	17	1420230	N	rs57333975	11	67770025	G	8.331e-52	-0.462	0.43989	1.421e-177	-0.5023	0.4468
cg15606819	19	49661083	Y	rs11789631	9	140705796	A	2.349e-47	-0.138	0.40904	9.968e-50	-0.09955	0.1489
cg15608943	10	97243752	N	rs7289913	22	19134159	C	4.186e-18	0.133	0.12538	1.98e-18	0.1894	0.05471
cg15616888	7	140397014	N	rs1811733	5	36738	A	8.427e-42	0.234	0.33851	4.037e-49	0.1841	0.1471
cg15617548	2	171785815	N	rs34710003	7	6444899	C	2.866e-19	0.308	0.15574	4.516e-13	0.2472	0.0377
cg15624813	10	23492866	Y	rs2360001	19	22379587	G	5.586e-16	0.183	0.12991	6.466e-16	0.1788	0.04676
cg15650170	7	150783791	N	rs10521140	17	4441309	C	9.435e-16	-0.086	0.12067	8.559e-28	-0.08441	0.08384
cg15681577	11	41481497	N	rs35717293	19	21912755	G	1.353e-35	-0.166	0.31834	9.635e-41	-0.2018	0.1228
cg15694180	1	155023435	N	rs12798976	11	114851390	T	7.277e-27	-0.532	0.23752	3.879e-63	-0.5558	0.1864
cg15695962	8	37620478	N	rs11146964	12	133181425	G	1.781e-08	-0.055	0.05589	4.059e-18	-0.09407	0.05372
cg15718162	19	47551509	Y	rs4766088	12	3374234	T	7.504e-66	0.258	0.56082	1.9e-21	0.0772	0.06418
cg15720535	9	139582585	N	rs151010807	19	58423509	C	1.137e-19	0.894	0.13017	6.523e-25	1.248	0.07496
cg15721666	12	120799597	N	rs117469197	7	155099655	C	1.031e-22	-0.074	0.19326	7.767e-23	-0.06051	0.06852
cg15726318	8	71315757	Y	rs72943447	2	105275410	T	3.083e-27	0.138	0.21384	5.03e-08	0.06312	0.02155
cg15738421	12	2986597	Y	rs5765697	22	44898745	C	4.858e-08	-0.165	0.0534	2.376e-17	-0.2244	0.0513
cg15745619	19	57999041	N	rs117314378	17	521672	C	2.747e-11	0.074	0.08626	9.505e-16	0.06773	0.04622
cg15750534	19	17623398	N	rs8088980	18	72378391	T	1.243e-21	-0.085	0.18396	4.648e-29	-0.1062	0.08772
cg15773072	3	158286552	N	rs4639871	10	123880436	C	2.616e-18	-0.092	0.12512	4.123e-09	-0.1208	0.02503
cg15786541	3	110791063	Y	rs3020064	11	93060851	G	1.284e-09	-0.05	0.05716	2.364e-26	-0.1167	0.07941
cg15814157	19	56041511	N	rs1867162	15	100977212	A	1.019e-28	0.104	0.23202	2.096e-48	0.1203	0.1451
cg15819921	19	927150	N	rs10460051	18	31413679	T	1.9e-47	-0.287	0.42169	1.353e-07	-0.07061	0.02017
cg15823064	1	87794194	N	rs2724873	2	490646	T	2.017e-32	0.201	0.2778	1.131e-17	0.1279	0.05232
cg15826629	6	30069609	N	rs7069085	10	134885677	C	5.289e-45	-0.16	0.39933	5.573e-95	-0.1967	0.2692
cg15843217	4	699224	N	rs8105767	19	22215441	A	3.343e-20	-0.152	0.17778	2.317e-15	-0.117	0.045
cg15849440	12	26111697	Y	rs73383347	21	47900969	C	1.089e-06	-0.208	0.05581	1.981e-15	-0.1803	0.04521
cg15852841	15	55805949	N	rs4651339	1	186894081	G	3.715e-48	0.223	0.41087	2.588e-06	0.08286	0.01608
cg15888301	15	73344233	Y	rs2478247	10	785157	C	6.789e-39	0.085	0.38042	2.221e-53	0.09549	0.1593
cg15891747	1	202896310	Y	rs3800793	7	150915533	C	3.396e-16	-0.115	0.12653	1.364e-64	-0.2131	0.1904
cg15902621	4	159579631	N	rs6487327	12	8838521	A	4.748e-15	0.1	0.11451	2.89e-08	0.05844	0.02232
cg15934090	1	100435551	N	rs6122087	20	61664553	C	9.199e-38	0.126	0.34596	1.001e-35	0.08832	0.1079
cg15947301	17	3462082	Y	rs230520	4	103465612	A	5.487e-16	0.065	0.12891	3.512e-09	0.05245	0.02525
cg15959319	5	32174494	N	rs12987998	2	242917734	G	2.848e-23	-0.154	0.19829	3.278e-14	-0.06608	0.04134
cg15959319	5	32174494	N	rs34712592	7	56619413	C	1.182e-24	-0.159	0.20946	1.857e-72	-0.1621	0.2116
cg15963551	17	77669222	Y	rs914561	20	62270905	C	1.145e-62	1.007	0.49121	2.589e-37	0.5699	0.1126
cg15966229	18	44337664	Y	rs2973790	5	177726189	T	3.135e-57	0.218	0.54104	1.46e-80	0.2049	0.2328
cg15966315	17	77751636	N	rs13134934	4	190240693	A	1.379e-66	-0.247	0.58957	1.151e-68	-0.1307	0.2014
cg15982906	21	19191320	Y	rs6971143	7	2306708	C	3.01e-59	0.252	0.49158	1.59e-53	0.1577	0.1597
cg15993354	19	12912590	N	rs35753144	16	1790665	G	2.416e-42	0.085	0.35669	1.128e-71	0.09935	0.2095
cg16011800	17	1958478	N	rs6888037	5	127406259	T	6.39e-42	-0.248	0.37113	7.949e-103	-0.225	0.2882
cg16031133	5	139780284	N	rs9296462	6	45576798	T	6.242e-21	-0.047	0.18076	2.271e-08	-0.02999	0.02266
cg16052044	1	145035112	N	rs11249432	1	121283476	A	9.721e-27	-0.105	0.24474	2.28e-24	-0.1434	0.07328
cg16072664	21	35014885	N	rs76848117	12	133364785	C	7.849e-55	0.188	0.49927	8.681e-65	0.1513	0.1909
cg16075951	14	24899050	N	rs11669519	19	614967	T	1.986e-23	0.124	0.19694	6.53e-21	0.07313	0.0625
cg16090254	3	185277705	N	rs12563320	1	86968058	C	2.366e-39	-0.159	0.37242	1.333e-19	-0.08106	0.05839
cg16102063	8	22298240	N	rs1680081	4	1278137	C	1.431e-08	-0.121	0.06943	2.649e-17	-0.1633	0.05115
cg16119667	2	95825387	N	rs215772	1	37596443	A	2.179e-34	0.135	0.29074	1.296e-21	0.1009	0.0647
cg16161657	10	50746729	N	rs12514423	5	187218	C	6.12e-14	-0.033	0.09905	1.478e-07	-0.02954	0.02005
cg16162536	1	3824447	N	rs915125	6	82463376	C	3.167e-28	-0.114	0.2346	3.875e-06	-0.05794	0.01552
cg16168311	1	156561947	N	rs4956990	5	183134	G	6.847e-10	-0.027	0.06935	3.191e-23	-0.06221	0.06972
cg16170495	6	30042626	Y	rs12519017	5	504491	C	1.143e-24	0.13	0.21518	1.212e-19	0.08027	0.05853
cg16187340	5	134527362	N	rs7048305	9	116189948	C	9.286e-21	0.059	0.17104	2.938e-27	0.07994	0.0822
cg16196077	10	64028521	N	rs7290	1	1477244	T	3.015e-20	-0.272	0.16554	9.363e-61	-0.2417	0.1799
cg16206836	20	36157266	N	rs34820287	11	3177700	T	2.731e-31	-0.056	0.24271	2.626e-14	-0.03384	0.04164
cg16238815	14	36741794	Y	rs4290148	10	134889769	A	1.315e-16	-0.103	0.12927	3.807e-07	-0.0839	0.01874
cg16247931	14	102771650	N	rs10909831	1	2806755	A	1.056e-16	-0.103	0.12419	1.599e-39	-0.1067	0.1192
cg16248798	1	247271246	N	rs11864573	16	19421858	G	1.34e-69	-0.146	0.66455	5.638e-42	-0.1414	0.1264
cg16261398	11	1410750	N	rs2613755	19	5059941	G	6.096e-06	0.033	0.03491	9.664e-15	0.05055	0.04302
cg16263848	17	9018806	N	rs74694797	19	44331698	T	2.446e-09	-0.084	0.07265	2.284e-20	-0.1468	0.0608
cg16269196	4	141264721	N	rs6512094	19	9503979	C	9.503e-28	-0.118	0.22681	4.408e-19	-0.1021	0.05676
cg16276209	17	79114625	N	rs7154417	14	101700771	C	6.593e-73	1.132	0.60954	4.603e-117	0.5811	0.3216
cg16296843	12	49947416	N	rs6499134	16	67611443	T	5.835e-14	-0.092	0.11021	1.465e-07	-0.06285	0.02006
cg16314369	4	185655609	N	rs6065913	20	44635103	C	5.1e-19	0.055	0.15845	1.754e-20	0.05969	0.06116
cg16317718	5	98105400	Y	rs2281493	1	120162787	C	2.202e-23	0.091	0.18051	5.598e-44	0.1128	0.1323
cg16319085	4	85076551	N	rs62197368	2	239033382	A	3.093e-21	0.099	0.1888	1.229e-11	0.09067	0.03312
cg16319947	12	132831695	N	rs393244	13	113416977	C	1.09e-49	0.274	0.44128	2.432e-09	0.1058	0.02577
cg16337783	7	42971921	N	rs794373	7	75148813	T	1.961e-06	-0.038	0.04213	1.056e-15	-0.06126	0.04608
cg16346810	4	185570788	N	rs1946389	8	70021686	G	7.839e-58	-1.017	0.51487	1.056e-17	-0.2873	0.05241
cg16351352	14	55738545	N	rs1003521	20	31366598	T	7.91e-23	0.139	0.17885	2.388e-39	0.216	0.1187
cg16352085	1	859719	N	rs17704359	4	168508173	G	4.564e-06	-0.052	0.03873	2.02e-18	-0.06461	0.05468
cg16362480	16	30077084	N	rs17404937	1	101171038	C	2.655e-19	-0.12	0.16839	2.344e-25	-0.09537	0.07634
cg16373202	16	68679417	N	rs76504604	7	4869701	C	2.362e-53	-1.672	0.77841	9.338e-90	-1.887	0.2562
cg16383001	1	100435543	N	rs3764289	16	29239829	G	1.117e-37	-0.206	0.3454	5.764e-88	-0.1986	0.2517
cg16383389	1	94312390	N	rs6431616	2	239540279	G	5.54e-54	-0.266	0.48394	1.438e-39	-0.1559	0.1193
cg16406226	20	42086458	N	rs10754469	1	245838642	A	6.465e-26	0.17	0.24225	3.488e-25	0.1462	0.0758
cg16447652	17	54674338	N	rs7569295	2	9467815	C	1.8e-12	-0.131	0.08491	1.179e-19	-0.1938	0.05856
cg16471864	4	38666270	N	rs2276975	4	104119587	C	4.299e-32	0.167	0.24908	4.924e-100	0.225	0.2815
cg16483388	12	7261943	N	rs10848293	12	131629012	G	2.399e-17	0.143	0.1204	1.961e-10	0.08924	0.02927
cg16487852	16	83841511	Y	rs1951949	14	103750916	G	1.686e-24	-0.152	0.19211	1.883e-48	-0.157	0.1452
cg16506114	3	96495797	N	rs67102109	19	12154799	G	3.146e-17	0.117	0.13257	1.35e-14	0.1627	0.04256
cg16510040	1	40042432	N	rs35324093	16	29244747	G	8.897e-20	-0.123	0.17301	2.598e-35	-0.14	0.1067
cg16533373	20	30457889	N	rs67673290	16	53170804	G	3.141e-37	-0.101	0.28183	7.535e-24	-0.07602	0.07167
cg16554228	10	79794011	N	rs11079033	17	40262472	A	1.916e-06	0.049	0.03795	5.107e-19	0.1106	0.05656
cg16560309	5	65222276	N	rs6122316	20	61447759	C	8.828e-13	0.09	0.09541	5.718e-14	0.08192	0.04057
cg16573411	8	119003617	N	rs12038807	1	49410487	T	9.539e-17	0.126	0.11131	7.317e-06	0.06948	0.01464
cg16588073	1	156647247	N	rs61827301	1	228675570	G	1.625e-08	-0.081	0.06484	1.601e-16	-0.09045	0.04868
cg16629469	6	108440603	Y	rs706809	12	52294257	C	8.731e-40	-0.576	0.34755	1.079e-37	-0.3436	0.1138
cg16634193	10	135207476	N	rs6578492	11	1555244	G	1.186e-53	-0.27	0.47324	3.497e-34	-0.1471	0.1033
cg16641210	22	18957864	Y	rs2730229	7	158789265	C	9.009e-32	-0.153	0.27814	6.476e-19	-0.0865	0.05624
cg16649888	10	96302476	N	rs4769871	13	31312508	C	1.709e-30	-0.18	0.28028	7.284e-13	-0.1459	0.03704
cg16655837	10	32636197	N	rs2685252	2	573717	C	2.657e-20	0.113	0.16668	6.367e-11	0.057	0.03083
cg16658931	19	51171061	N	rs7048567	9	139904037	G	3.614e-84	-0.468	0.80583	2.625e-183	-0.5597	0.4574
cg16660091	16	56995856	N	rs16987303	19	57037103	C	9.359e-26	0.242	0.21748	2.568e-23	0.1424	0.07001
cg16660899	1	167095593	Y	rs73057087	3	33068268	A	5.012e-54	0.231	0.46741	1.318e-06	0.04666	0.01701
cg16694003	16	68482277	N	rs12628947	22	47769285	G	8.864e-39	-0.218	0.32888	3.728e-33	-0.1946	0.1002
cg16733866	21	42792609	Y	rs5760857	22	25501854	C	8.218e-26	0.138	0.21356	2.654e-30	0.1273	0.09151
cg16743310	20	39657439	Y	rs74089941	14	107283496	T	1.237e-17	-0.469	0.15875	1.152e-10	-0.4266	0.03001
cg16873652	10	31892639	N	rs2691154	10	72683748	T	2.418e-11	0.073	0.09088	1.382e-14	0.09166	0.04253
cg16875032	8	121823916	N	rs1277771	13	112676315	G	5.405e-75	-1.009	0.63655	6.301e-284	-0.909	0.6136
cg16878075	8	145050837	Y	rs12252258	10	73425528	C	5.595e-56	-0.761	0.52352	1.058e-17	-0.2239	0.05241
cg16879549	17	7146439	N	rs11789684	9	140706127	A	2.726e-65	-0.301	0.55211	9.677e-175	-0.2773	0.4415
cg16914151	15	75249787	N	rs11861102	16	87757857	A	7.053e-26	-0.104	0.21756	1.316e-09	-0.0843	0.02662
cg16917654	3	39219249	N	rs1664193	11	70562916	A	3.03e-11	0.153	0.07673	2.489e-26	0.1882	0.07934
cg16920189	15	100105709	N	rs11770735	7	2621498	T	1.09e-19	-0.099	0.16901	3.816e-18	-0.06727	0.05381
cg16983541	3	52231347	N	rs230520	4	103465612	A	5.501e-16	0.035	0.12484	1.242e-16	0.04955	0.04903
cg16989544	7	28666703	Y	rs13093536	3	197178798	A	1.252e-19	0.07	0.16435	3.953e-15	0.06904	0.04426
cg16991671	14	54956552	N	rs113567515	7	76027901	T	3.288e-25	0.052	0.20696	1.445e-27	0.05451	0.08315
cg17008375	7	101754831	N	rs4318271	17	1104720	C	3.928e-41	0.158	0.33255	2.774e-49	0.2647	0.1476
cg17019350	7	2649920	Y	rs1975595	2	114439210	A	2.189e-30	0.108	0.29157	7.829e-13	0.05999	0.03694
cg17021798	7	226444	Y	rs10903464	10	1510047	G	5.751e-15	0.041	0.1111	2.055e-06	0.0339	0.0164
cg17032602	2	129076392	Y	rs7527470	1	21803528	A	1.65e-16	-0.248	0.13555	3.551e-09	-0.1798	0.02524
cg17074339	11	11642133	N	rs383678	19	22361741	T	4.573e-38	0.359	0.33443	1.467e-72	0.3325	0.2118
cg17076431	6	49901607	Y	rs2454486	3	11554108	A	1.224e-34	-0.119	0.2982	3.785e-09	-0.06914	0.02515
cg17078326	4	4509338	N	rs12647640	4	42466641	T	4.803e-31	0.058	0.26342	5.347e-10	0.06809	0.02787
cg17115402	17	72999571	N	rs7786528	7	1680603	A	2.367e-20	-0.064	0.16752	1.173e-07	-0.04353	0.02037
cg17138539	1	43850695	Y	rs10881587	9	137122827	G	3.205e-41	-0.125	0.35204	1.142e-47	-0.1153	0.143
cg17147995	19	917813	N	rs1730778	4	3518447	T	1.275e-15	-0.124	0.11734	4.089e-54	-0.2139	0.1613
cg17158829	1	26516478	Y	rs2012217	21	47849377	C	2.615e-52	-0.12	0.46281	7.962e-09	-0.03669	0.02412
cg17171325	3	10052813	N	rs13740	16	3534892	A	1.846e-63	-0.462	0.55402	0	-0.7259	0.6828
cg17179875	1	116961404	N	rs627218	1	59021896	A	7.751e-30	-0.221	0.2272	1.141e-85	-0.2552	0.2459
cg17183009	3	120277827	Y	rs1800809	4	55093914	A	5.328e-39	-0.152	0.32284	6.514e-37	-0.1177	0.1114
cg17225407	17	41176954	N	rs6723926	2	1815482	C	1.075e-25	-0.248	0.21604	1.468e-29	-0.198	0.08925
cg17235766	4	24660465	N	rs145692667	22	22900984	G	5.593e-15	0.198	0.11029	4.427e-14	0.1734	0.04092
cg17239140	15	41836578	N	rs1323889	13	22189435	A	1.13e-17	0.169	0.1214	9.406e-12	0.09538	0.03349
cg17243193	1	47974278	N	rs10229014	7	73931756	C	3.497e-45	-0.23	0.38212	8.929e-99	-0.3427	0.2784
cg17283857	10	102989315	Y	rs8103967	19	21755663	C	7.299e-56	-0.52	0.54916	2.467e-17	-0.199	0.05125
cg17287998	5	59711350	Y	rs71316552	22	50061132	C	3.004e-39	1.117	0.33906	3.744e-24	0.6123	0.07261
cg17288694	10	1102715	Y	rs4791570	17	14188394	A	1.223e-08	-0.142	0.06688	9.712e-24	-0.1604	0.07132
cg17298403	19	15218155	N	rs79417269	17	51088	C	1.12e-25	-0.13	0.22819	1.421e-08	-0.06472	0.02331
cg17316564	12	100557738	N	rs8103381	19	57961219	C	6.269e-17	0.295	0.14373	1.532e-15	0.2346	0.04557
cg17334114	3	133646504	N	rs153213	16	29234201	C	8.599e-47	-0.406	0.41378	1.068e-104	-0.3587	0.2927
cg17367356	11	45907078	N	rs12233021	2	110256785	G	6.981e-07	0.032	0.04431	1.45e-36	0.06663	0.1104
cg17367356	11	45907078	N	rs6089634	20	60632566	C	7.782e-14	-0.048	0.09717	3.628e-09	-0.03219	0.02521
cg17383793	5	52405638	N	rs6518352	21	45646698	G	1.782e-53	0.282	0.53009	3.593e-71	0.1921	0.2081
cg17387870	12	133463607	N	rs698719	16	68560125	T	2.618e-19	0.093	0.16532	1.614e-08	0.08407	0.02313
cg17412405	5	114880687	N	rs4018180	16	2169458	G	2.139e-14	-0.204	0.12216	6.298e-16	-0.1529	0.04679
cg17414107	20	57427830	N	rs116725233	6	29665088	A	2.176e-09	-0.081	0.07574	5.302e-15	-0.1072	0.04385
cg17421143	11	43604527	N	rs9616210	22	50317346	C	5.648e-40	0.125	0.34294	1.56e-08	0.05366	0.02318
cg17426923	10	35464474	Y	rs72729645	14	76724642	G	1.473e-19	-0.231	0.17248	1.741e-09	-0.1708	0.02623
cg17445007	1	77748221	N	rs75240414	2	2793759	G	2.068e-24	-0.145	0.20319	2.017e-15	-0.1321	0.04519
cg17446824	7	150929507	Y	rs74557126	4	141565574	G	9.953e-42	0.423	0.38259	6.767e-92	0.3715	0.2615
cg17449403	12	48357323	Y	rs262687	1	2117155	G	7.244e-21	0.085	0.14894	1.109e-06	0.03574	0.01725
cg17460285	17	40985453	N	rs1109995	17	55497	C	6.631e-24	-0.165	0.21556	6.96e-60	-0.1587	0.1775
cg17468987	17	46688448	N	rs113493079	15	93312715	A	1.475e-42	-0.198	0.39167	1.298e-11	-0.05571	0.03304
cg17477090	1	228743373	Y	rs11619784	13	27999643	A	1.891e-06	-0.108	0.04252	3.765e-16	-0.1629	0.0475
cg17477445	12	64062526	Y	rs17862121	7	89835510	C	4.283e-24	-0.301	0.20117	1.557e-11	-0.2088	0.03279
cg17510320	11	66360559	N	rs8126757	21	46848282	A	4.503e-18	0.064	0.15603	9.675e-07	0.03112	0.01744
cg17513182	1	153894941	N	rs923811	11	129415217	T	8.719e-38	-0.266	0.35629	8.862e-40	-0.1627	0.1199
cg17515984	19	19752527	Y	rs56364110	19	41029820	C	6.464e-20	0.063	0.15215	3.418e-22	0.08513	0.06651
cg17593721	5	118788746	N	rs2675531	4	183247111	T	1.201e-15	-0.081	0.12575	5.564e-11	-0.1003	0.03102
cg17598552	6	31094068	Y	rs75079001	19	21757375	A	4.542e-15	-0.069	0.13244	1.197e-08	-0.06122	0.02355
cg17606155	21	46298354	N	rs11780874	8	145149304	A	4.864e-47	0.256	0.41182	4.553e-26	0.2124	0.07853
cg17642796	7	72813894	N	rs10196892	2	134738113	T	2.263e-14	-0.068	0.11414	9.557e-22	-0.09676	0.06511
cg17647431	5	174905402	N	rs4909081	7	158200785	G	1.461e-31	-0.224	0.28346	1.715e-16	-0.06603	0.04858
cg17687970	8	22462467	N	rs3736087	4	876318	C	1.527e-31	-0.165	0.26119	6.602e-12	-0.07349	0.03398
cg17704839	19	9939038	N	rs28811885	17	30512904	T	1.018e-69	0.584	0.6184	9.799e-194	0.6056	0.4762
cg17712092	4	129076599	N	rs653914	11	65676516	A	4.682e-76	-0.391	0.72235	4.618e-274	-0.569	0.6005
cg17740632	19	58892104	Y	rs7394412	11	1532984	G	3.525e-52	-0.203	0.49699	3.78e-49	-0.1274	0.1472
cg17746819	1	100715586	Y	rs2803335	1	1875655	C	7.882e-37	0.186	0.32461	7.396e-67	0.2124	0.1965
cg17746833	17	39805051	N	rs147988288	16	29251704	G	2.916e-27	-0.26	0.24561	6.745e-32	-0.1957	0.09636
cg17749735	1	155051360	N	rs131209	22	31732461	A	5.452e-45	0.165	0.38182	6.717e-09	0.04875	0.02435
cg17762124	2	175838435	N	rs2028762	15	67482003	C	7.067e-14	0.06	0.10103	1.7e-23	0.1273	0.07057
cg17762420	2	177872615	Y	rs9379436	6	10492525	C	2.238e-20	-0.086	0.16746	3.693e-29	-0.0897	0.08802
cg17763188	8	6692148	N	rs13000667	2	239084197	G	4.093e-16	0.086	0.1263	9.366e-11	0.09778	0.0303
cg17784811	6	31079617	Y	rs13398676	2	239229372	A	3.428e-17	0.168	0.14056	3.168e-09	0.1367	0.0254
cg17786067	4	123846256	Y	rs1344254	8	19252189	G	1.875e-17	0.104	0.13188	9.706e-25	0.2157	0.07443
cg17790113	3	125652101	N	rs2160035	16	5123712	G	3.523e-06	0.022	0.03459	9.915e-18	0.05438	0.0525
cg17795695	4	6344449	N	rs45545532	10	44104101	C	2.582e-08	0.114	0.05975	1.646e-17	0.1687	0.0518
cg17815800	1	80516486	N	rs11251047	10	2119411	G	8.268e-40	0.07	0.36246	3.72e-27	0.06179	0.08188
cg17829673	7	21985366	Y	rs7763067	6	132909617	T	2.625e-25	0.066	0.21389	2.333e-20	0.0601	0.06077
cg17829984	17	62501480	N	rs7763067	6	132909617	T	3.084e-28	0.076	0.21867	6.631e-22	0.07119	0.06561
cg17849569	6	28058911	Y	rs224220	16	3302774	C	5.888e-06	0.096	0.04092	3.002e-16	0.1414	0.04781
cg17855130	1	164819399	Y	rs9387421	6	116934147	C	1.875e-14	-0.085	0.09509	5.43e-15	-0.1552	0.04382
cg17858911	12	123012351	N	rs515503	18	10572701	A	1.91e-25	0.171	0.21217	8.834e-55	0.2529	0.1632
cg17878506	13	76056784	N	rs62053822	16	87704474	C	1.621e-64	-0.48	0.56302	4.622e-85	-0.2321	0.2443
cg17879478	20	2086632	N	rs11604720	11	45119841	T	1.699e-61	0.217	0.54726	2.587e-72	0.2144	0.2112
cg17930550	1	67519474	Y	rs11660117	18	77652661	A	6.934e-70	-0.323	0.63873	1.835e-113	-0.2129	0.3133
cg17933911	1	59248878	N	rs9442199	1	16395590	A	6.295e-23	0.15	0.2038	6.293e-77	0.1962	0.2233
cg17944885	19	12225735	N	rs7195571	16	3361639	T	1.969e-16	0.17	0.13164	9.024e-20	0.1443	0.05893
cg17952111	19	54960355	Y	rs2641716	3	195487191	G	1.293e-62	0.339	0.52203	2.578e-110	0.2326	0.306
cg17961101	22	22222050	N	rs4397290	7	828493	T	7.39e-52	-0.323	0.47794	1.716e-14	-0.1014	0.04223
cg17984783	8	59465534	Y	rs2004193	17	78066043	C	3.293e-36	-0.218	0.32043	6.525e-10	-0.06546	0.0276
cg18053973	4	174703955	N	rs12611073	19	21130515	G	1.957e-16	0.108	0.13683	3.923e-10	0.1098	0.0283
cg18054302	4	868376	N	rs4261573	16	75294211	T	1.475e-17	0.074	0.12762	6.722e-08	0.05949	0.02115
cg18054956	17	40021788	Y	rs147250021	4	982345	C	6.249e-14	-0.455	0.13508	1.915e-06	-0.2421	0.01649
cg18071532	12	48357234	N	rs13242355	7	56523616	T	7.438e-73	-0.297	0.65594	0	-0.4249	0.6667
cg18073471	4	81119198	N	rs3809627	16	30103160	C	3.315e-21	0.224	0.1793	1.418e-25	0.1968	0.07701
cg18084215	5	125936716	Y	rs589685	11	6809915	C	1.599e-77	0.519	0.7272	6.737e-41	0.3346	0.1232
cg18104979	2	234077733	N	rs1689945	15	101247963	A	1.586e-09	0.059	0.06549	1.696e-19	0.1021	0.05807
cg18105139	6	28058856	N	rs224220	16	3302774	C	3.15e-07	0.11	0.05263	1.872e-22	0.1851	0.06732
cg18108695	21	46962546	N	rs1884343	22	49063182	G	2.195e-28	-0.115	0.20052	6.257e-08	-0.04874	0.02125
cg18110333	6	292329	N	rs17788654	16	35077080	A	3.602e-32	0.683	0.27796	2.088e-95	0.7284	0.2702
cg18119085	7	6121093	N	rs564499	18	10566581	A	1.782e-17	0.112	0.13579	3.654e-06	0.05757	0.0156
cg18120979	6	313464	Y	rs12927233	16	32137965	T	1.079e-19	-0.16	0.15625	4.494e-46	-0.2192	0.1384
cg18152809	8	42249056	N	rs36149430	7	155108791	T	4.033e-14	0.063	0.11989	8.416e-10	0.04796	0.02724
cg18159230	1	169076004	N	rs4331977	6	40058433	G	3.556e-15	0.111	0.11932	1.15e-16	0.07529	0.04913
cg18175036	5	65892087	N	rs1106260	9	138136174	T	7.914e-26	-0.422	0.2168	2.169e-33	-0.3058	0.1009
cg18179453	1	31249553	Y	rs12533852	7	68061779	G	7.451e-25	-0.078	0.20052	4.303e-07	-0.03998	0.01857
cg18187862	3	45730750	N	rs2850247	11	111637202	C	4.332e-38	0.142	0.32173	7.187e-92	0.1423	0.2615
cg18221128	13	20735236	Y	rs1466607	5	1864856	A	4.149e-19	-0.099	0.15083	2.133e-15	-0.09528	0.04511
cg18288967	1	45987694	N	rs55742408	2	243041077	G	1.365e-23	0.198	0.21202	6.64e-22	0.1127	0.06561
cg18313694	15	45480185	N	rs2645065	1	2261222	C	9.45e-58	0.271	0.4954	6.726e-102	0.3	0.286
cg18323251	7	100484622	N	rs9329125	5	177401509	G	2.431e-49	0.551	0.44027	2.642e-07	0.1834	0.01924
cg18330372	19	39390686	N	rs1054796	19	55553206	G	2.306e-22	-0.234	0.1899	3.142e-64	-0.287	0.1894
cg18366108	5	226170	N	rs74778113	3	195669598	T	1.754e-11	0.193	0.09661	1.139e-14	0.1968	0.0428
cg18367110	1	111992173	Y	rs7809363	7	152457803	C	8.584e-45	-0.126	0.36709	2.586e-125	-0.201	0.3402
cg18389807	20	30584459	N	rs12703161	7	151517482	C	3.169e-46	0.146	0.40824	1.002e-34	0.1055	0.1049
cg18391209	1	223747670	N	rs11103299	9	138953002	G	2.894e-20	-1.006	0.15325	4.056e-67	-1.045	0.1973
cg18414618	14	50999710	N	rs4971425	2	1053587	A	1.881e-19	0.196	0.17686	1.843e-06	0.07355	0.01655
cg18421592	6	83903012	Y	rs9419152	10	134815526	G	1.784e-59	-0.589	0.56902	1.391e-43	-0.4102	0.1311
cg18456747	5	94957269	N	rs11238595	10	44097662	A	2.347e-15	0.049	0.12879	1.003e-10	0.05827	0.0302
cg18487609	19	18392554	N	rs308034	19	3099754	T	9.861e-15	0.052	0.10159	3.787e-24	0.05018	0.07259
cg18496535	10	38739849	Y	rs150657109	4	120377707	C	4.535e-21	0.103	0.16042	9.502e-21	0.1032	0.06199
cg18515585	11	9113190	N	rs2035481	16	89420356	C	8.849e-54	0.266	0.46212	2.621e-35	0.1654	0.1066
cg18519308	5	33892621	N	rs9926287	16	15889288	A	2.413e-09	-0.058	0.07327	5.98e-18	-0.08427	0.05319
cg18519694	11	118307647	N	rs350694	4	132610422	G	3.174e-15	-0.082	0.11419	3.881e-54	-0.1226	0.1614
cg18530114	19	16438063	N	rs4547477	2	130769386	T	1.676e-16	-0.062	0.15222	3.798e-16	-0.06854	0.04749
cg18561676	1	148855262	N	rs6740738	2	243007368	T	4.434e-07	0.141	0.05011	9.22e-14	0.1268	0.03991
cg18610958	2	71693778	Y	rs7405640	17	79949231	C	2.836e-24	-0.154	0.19742	1.114e-11	-0.06736	0.03326
cg18611828	10	3284127	N	rs8085230	18	76397188	G	1.466e-16	0.049	0.1428	3.069e-09	0.03362	0.02544
cg18629270	5	171881583	N	rs62532313	8	145522494	T	2.232e-14	-0.154	0.11628	5.831e-08	-0.07341	0.02134
cg18634211	1	26737262	N	rs2288322	2	179323117	C	2.237e-90	-0.782	0.7917	3.849e-34	-0.2039	0.1031
cg18637698	5	121647154	N	rs8111873	19	52517520	T	3.094e-17	-0.061	0.13384	8.747e-09	-0.06646	0.02398
cg18638253	2	158485309	N	rs7037313	9	134164493	C	8.435e-36	0.086	0.30287	3.728e-132	0.1775	0.3552
cg18645906	4	15704599	N	rs11861102	16	87757857	A	2.071e-41	-0.16	0.36118	2.06e-35	-0.1447	0.107
cg18649979	19	21688263	N	rs11793913	9	134164454	C	7.049e-06	0.016	0.03575	6.517e-17	0.0547	0.04991
cg18652121	3	179322868	N	rs10901365	9	134160553	G	6.647e-11	0.039	0.07369	4.348e-22	0.09317	0.06618
cg18673377	19	58446898	N	rs508537	3	101011537	C	2.348e-06	0.063	0.04795	1.794e-22	0.1164	0.06738
cg18683143	3	184429764	Y	rs10111200	8	802250	C	1.625e-28	-0.128	0.23931	2.429e-34	-0.1036	0.1037
cg18689295	12	79258855	N	rs13111482	4	175936475	G	2.354e-23	-0.062	0.1852	1.164e-10	-0.06305	0.03
cg18696321	15	97307874	Y	rs61609068	18	14105016	C	3.16e-15	-0.054	0.12118	2.239e-21	-0.1316	0.06396
cg18696576	6	34203630	N	rs10431948	16	90099571	G	2.02e-37	0.098	0.29553	2.448e-18	0.04426	0.05442
cg18712973	19	9609335	N	rs9304754	19	54222824	C	2.816e-25	-0.056	0.18964	4.489e-09	-0.04228	0.02491
cg18753664	12	124515061	Y	rs10917535	1	20094422	T	1.5e-43	0.266	0.35601	1.171e-84	0.3057	0.2433
cg18753811	12	2162232	N	rs16978985	19	44863939	G	2.721e-18	-0.118	0.14715	4.067e-26	-0.1327	0.07868
cg18753962	13	45995831	Y	rs2294634	1	20090156	T	7.958e-31	0.188	0.23864	4.834e-69	0.47	0.2024
cg18756771	10	112261994	N	rs2235653	1	20095796	G	1.547e-07	0.083	0.04818	8.312e-29	0.1911	0.08695
cg18808777	6	31431503	N	rs289754	16	57065556	C	1.5e-08	0.108	0.06087	1.751e-20	0.1523	0.06116
cg18809122	2	191513153	Y	rs7146817	14	105170175	T	1.319e-28	0.147	0.22546	6.913e-20	0.1063	0.05929
cg18874307	12	58027504	N	rs7613527	3	14607976	G	1.976e-67	-0.218	0.58177	3.641e-24	-0.09638	0.07265
cg18885365	1	40420800	Y	rs424271	2	7166110	C	4.822e-30	-0.091	0.25097	1.016e-14	-0.07672	0.04296
cg18888697	5	117543966	Y	rs4792337	17	8252606	C	1.964e-09	-0.036	0.07124	6.133e-17	-0.05982	0.05
cg18906795	9	6015507	Y	rs4763630	12	9741500	A	1.547e-86	-0.345	0.75051	4.282e-44	-0.1046	0.1326
cg18912160	10	3281074	N	rs55740571	2	776477	A	5.058e-30	0.368	0.27389	5.533e-13	0.1401	0.03742
cg18926212	12	50297936	Y	rs1570038	20	59548852	A	2.154e-30	0.243	0.2632	4.163e-17	0.1308	0.05053
cg18944383	4	111397179	Y	rs2007090	11	50095914	C	1.348e-28	0.119	0.28075	4.264e-29	0.1486	0.08783
cg18949409	2	197036502	N	rs28728306	7	1961814	C	5.257e-35	-0.133	0.28538	2.74e-21	-0.09432	0.06368
cg18984499	17	8286166	Y	rs12588142	14	102157174	G	1.406e-71	-1.856	0.86747	3.12e-294	-1.532	0.6268
cg18993481	18	37333028	N	rs12531491	7	55291056	C	4.495e-55	-0.122	0.48463	2.454e-07	-0.04136	0.01935
cg19006130	11	118478252	N	rs2969049	7	2616960	G	3.821e-22	0.122	0.19353	2.074e-07	0.05279	0.01958
cg19014323	10	43902618	N	rs11614874	12	34622604	C	4.237e-14	0.08	0.10276	6.103e-21	0.1023	0.0626
cg19029747	13	67805458	N	rs2575329	16	1819433	A	1.16e-28	0.078	0.23228	1.958e-27	0.08909	0.08274
cg19030994	5	273394	N	rs13070153	3	195741185	T	5.994e-14	0.085	0.11792	3.132e-08	0.05294	0.02221
cg19039464	4	121993378	N	rs12572899	10	131995097	G	3.342e-20	0.141	0.1437	5.048e-06	0.07453	0.01515
cg19077665	18	11981602	N	rs8060372	16	87848582	C	7.965e-43	-0.193	0.37885	2.17e-184	-0.3099	0.4594
cg19137348	6	1555311	N	rs8108626	19	58432496	T	1.964e-15	0.125	0.11537	2.397e-09	0.1274	0.02579
cg19148731	2	74780229	N	rs10232741	7	43782215	A	3.098e-96	0.919	0.8613	7.312e-322	0.6824	0.66
cg19154774	7	133108485	Y	rs6475689	9	22862557	T	1.082e-30	0.096	0.27672	4.91e-17	0.06441	0.0503
cg19170930	7	65968160	N	rs308052	19	3104629	C	7.043e-17	-0.071	0.14293	1.068e-09	-0.06569	0.02691
cg19183733	8	94847404	Y	rs650031	1	114789101	C	1.49e-14	0.114	0.12788	6.117e-07	0.07298	0.01808
cg19191357	22	42196520	N	rs4986117	17	80809105	T	2.549e-14	-0.054	0.1071	5.48e-08	-0.05489	0.02143
cg19215386	18	72921446	N	rs10945761	6	162065367	T	1.811e-52	-0.291	0.45002	9.459e-10	-0.07878	0.02708
cg19234089	11	65728168	N	rs11594480	10	120758793	C	5.515e-32	0.121	0.2926	1.091e-08	0.04886	0.02368
cg19241279	2	176175002	N	rs260467	19	58776215	T	8.07e-20	0.095	0.17138	7.141e-08	0.08625	0.02106
cg19243391	12	53400895	N	rs12229469	12	6927158	A	6.636e-24	0.115	0.20874	1.002e-17	0.0983	0.05248
cg19269956	6	30524408	N	rs2969049	7	2616960	G	1.306e-27	0.108	0.24811	1.299e-66	0.122	0.1959
cg19309481	2	78182197	Y	rs11665738	19	51148581	G	1.773e-11	0.073	0.09752	1.969e-16	0.09378	0.04839
cg19358568	6	129614126	N	rs11122566	1	230781474	G	1.283e-38	-0.131	0.32823	9.168e-15	-0.0972	0.0431
cg19358664	12	125348552	Y	rs12947815	17	2619011	A	1.095e-15	-0.05	0.12434	7.671e-35	-0.0574	0.1052
cg19373090	19	797215	N	rs7805747	7	151407801	G	2.25e-14	-0.078	0.09833	9.852e-10	-0.05918	0.02702
cg19380038	11	130298172	N	rs668825	13	113300306	A	8.637e-28	-0.107	0.22793	3.29e-11	-0.04566	0.03175
cg19402173	7	128379420	N	rs740252	7	28997765	G	4.195e-42	-0.15	0.36515	2.292e-145	-0.1877	0.3833
cg19409579	4	81118500	N	rs3809627	16	30103160	C	8.813e-23	0.345	0.19443	6.055e-35	0.3047	0.1055
cg19423622	7	158362729	Y	rs496036	18	77527876	C	3.59e-25	-0.179	0.23404	1.034e-24	-0.1882	0.07434
cg19424820	11	68696922	N	rs12674787	8	69200163	A	8.232e-35	0.154	0.31026	1.306e-64	0.1493	0.1904
cg19444950	3	180320022	Y	rs11864944	16	55058740	T	1.92e-26	-0.083	0.20789	2.938e-49	-0.1407	0.1475
cg19456996	6	29600642	N	rs7697775	4	190303672	G	4.278e-15	0.086	0.12332	7.196e-10	0.07732	0.02746
cg19506025	7	2671548	N	rs114327226	6	32668439	C	1.556e-08	-0.086	0.05919	3.939e-14	-0.08931	0.04108
cg19509715	3	44037128	N	rs1127406	19	36816064	T	7.443e-09	0.078	0.06377	8.651e-15	0.1019	0.04318
cg19521832	21	35831996	N	rs430560	19	22353560	T	6.917e-11	0.148	0.0812	5.058e-14	0.1492	0.04074
cg19528610	8	33342193	N	rs112894877	17	80927630	A	7.328e-21	-1.123	0.81926	1.363e-97	-1.136	0.2756
cg19571293	19	1028488	N	rs1811733	5	36738	A	2.344e-36	0.121	0.29292	1.386e-101	0.157	0.2852
cg19579217	6	10720630	Y	rs60915609	19	58354935	G	4.084e-15	0.163	0.12247	1.202e-18	0.2033	0.05539
cg19585103	17	46507549	N	rs12540579	7	1882227	C	6.986e-15	0.121	0.11585	4.524e-14	0.08953	0.04089
cg19585103	17	46507549	N	rs2196105	16	34852424	C	6.989e-14	-0.153	0.11426	9.283e-11	-0.1024	0.03031
cg19589727	20	57427762	N	rs2747421	6	29645118	G	2.89e-13	-0.076	0.11655	1.162e-15	-0.08264	0.04595
cg19595750	12	133065939	N	rs4315860	4	1570143	G	3.825e-31	0.257	0.2908	2.819e-18	0.1558	0.05422
cg19596541	7	32932066	N	rs2281438	6	150525260	T	6.675e-07	-0.026	0.04065	2.346e-16	-0.05904	0.04815
cg19596655	14	61644038	N	rs34372555	2	151839088	G	9.819e-44	0.146	0.38596	8.904e-16	0.06452	0.04631
cg19597498	3	96495651	Y	rs73000424	19	12103906	G	6.633e-20	0.392	0.15438	4.39e-30	0.4395	0.09085
cg19628758	1	47973951	N	rs496036	18	77527876	C	2.989e-33	-0.173	0.3151	3.922e-42	-0.12	0.1269
cg19640589	20	57427973	N	rs116725233	6	29665088	A	2.713e-10	-0.077	0.08469	3.818e-16	-0.1144	0.04748
cg19646227	1	238081674	N	rs7206472	16	2708590	A	3.966e-62	0.17	0.56307	3.698e-121	0.2363	0.3309
cg19676328	12	49525230	N	rs2260416	19	2796355	G	2.514e-56	0.317	0.49024	2.8e-99	0.2487	0.2797
cg19683457	6	105307726	N	rs3915609	11	61911529	C	1.905e-39	-0.129	0.32479	1.195e-50	-0.1406	0.1515
cg19693031	1	145441552	N	rs17387775	1	43416133	T	2.563e-14	-0.13	0.12329	3.858e-14	-0.1126	0.04111
cg19699628	3	150321012	N	rs12606408	18	77188406	C	1.174e-17	-0.246	0.12483	1.321e-15	-0.1954	0.04577
cg19705626	12	133066682	Y	rs10794323	11	428385	G	1.201e-24	0.257	0.21693	4.575e-16	0.164	0.04723
cg19714940	11	10326573	N	rs4710747	6	170425803	C	8.168e-14	-0.204	0.09438	4.715e-175	-1.126	0.4421
cg19734536	1	160607887	N	rs3809627	16	30103160	C	2.148e-16	-0.071	0.13624	8.845e-11	-0.06954	0.03038
cg19743666	2	30371484	N	rs424410	19	44424794	G	1.039e-47	-0.262	0.41975	6.951e-45	-0.2104	0.1349
cg19743820	5	85913790	N	rs10920467	1	202704060	T	3.616e-61	-0.349	0.53806	0	-0.5837	0.6623
cg19798881	6	7758958	N	rs6701154	1	204659510	G	8.107e-12	-0.096	0.07706	5.991e-25	-0.1729	0.07507
cg19803911	6	30615341	N	rs9555629	13	110394140	A	8.861e-47	0.301	0.4288	9.911e-102	0.233	0.2856
cg19807376	6	32055447	N	rs4784887	16	58065624	A	2.712e-76	-0.438	0.67269	1.525e-123	-0.3229	0.3362
cg19808620	1	153514442	N	rs1150687	6	28162469	T	1.955e-25	0.107	0.21647	5.996e-19	0.09148	0.05634
cg19849509	2	175204996	N	rs78999139	7	1138525	G	3.07e-60	0.24	0.53088	3.297e-63	0.1617	0.1866
cg19893717	12	62653989	N	rs749032	10	129648948	G	5.587e-50	0.181	0.45798	1.719e-22	0.08157	0.06744
cg19906694	5	60629770	N	rs62078754	17	80058666	T	1.708e-15	-0.135	0.12005	5.332e-38	-0.1577	0.1147
cg19913430	8	67025991	N	rs11189704	10	100357598	T	8.727e-32	0.21	0.25369	8.056e-56	0.2093	0.1661
cg19919506	1	6557352	N	rs55922346	2	10500030	G	9.23e-50	0.226	0.45112	3.163e-51	0.1624	0.1532
cg19928336	7	105029485	Y	rs2274790	1	1132966	C	2.346e-08	0.218	0.0522	1.384e-21	0.2739	0.06461
cg19928764	5	40835490	N	rs1109995	17	55497	C	6.059e-20	-0.25	0.1785	3.249e-24	-0.1598	0.0728
cg19947233	4	90032727	N	rs35823589	22	40417571	G	3.935e-17	0.11	0.1329	8.943e-14	0.07769	0.03995
cg19955956	7	72299837	N	rs11843664	13	95951339	C	1.103e-68	0.488	0.66717	8.207e-236	0.6647	0.5455
cg19961803	11	65554928	N	rs11843664	13	95951339	C	4.458e-15	0.066	0.11905	8.83e-10	0.06454	0.02718
cg19963025	22	29426649	N	rs56003072	9	138508459	A	4.247e-34	-0.21	0.28856	3.58e-25	-0.186	0.07577
cg19963747	17	79633496	N	rs13243299	7	56470359	G	1.694e-07	-0.125	0.04702	3.444e-45	-0.2472	0.1358
cg19969733	2	102927898	N	rs61974974	13	95953405	A	3.135e-14	0.1	0.12134	6.003e-102	0.327	0.2861
cg19970425	15	55581976	N	rs76030156	13	96306830	A	1.396e-19	-0.121	0.14307	1.922e-07	-0.05416	0.01969
cg19974599	11	102980366	N	rs11656829	17	3561956	C	4.023e-44	0.125	0.37573	9.627e-75	0.2102	0.2176
cg19980381	10	69644128	N	rs141293023	17	44062603	A	7.694e-11	0.042	0.07683	8.556e-18	0.06957	0.0527
cg20012885	18	12377404	N	rs76395115	4	2821715	C	1.943e-16	-0.129	0.12916	1.786e-12	-0.1081	0.0358
cg20019658	18	66382486	Y	rs13045418	20	61789377	G	3.493e-18	0.172	0.15776	2.309e-13	0.1071	0.03863
cg20029003	12	6862076	N	rs4512905	12	52051130	C	9.552e-10	-0.049	0.0616	2.178e-16	-0.06649	0.04825
cg20034215	18	77724692	Y	rs11063357	12	4938901	G	1.342e-06	-0.108	0.04837	3.499e-18	-0.1007	0.05393
cg20054420	12	22590199	N	rs8110814	19	21704845	A	4.015e-11	0.065	0.09542	6.2e-24	0.1109	0.07193
cg20058542	15	40860968	N	rs10014882	4	71730054	A	4.454e-14	0.236	0.09801	2.455e-10	0.3075	0.02896
cg20075270	10	46168220	N	rs4648538	1	3543493	C	7.704e-43	-0.163	0.39334	4.516e-50	-0.1225	0.1499
cg20123153	17	9019012	N	rs7255083	19	44337803	T	4.148e-17	-0.216	0.14032	5.394e-09	-0.1178	0.02466
cg20128671	4	143767608	N	rs6458020	6	37723163	C	6.986e-14	-0.07	0.095	1.241e-06	-0.04354	0.0171
cg20148285	1	24018143	N	rs3128336	1	2042994	G	2.404e-56	-0.199	0.50117	2.09e-146	-0.2571	0.3855
cg20151207	17	57696971	N	rs3107154	1	2057750	C	4.72e-16	-0.097	0.12071	3.746e-31	-0.1304	0.0941
cg20152630	19	46405944	N	rs76889809	22	20070956	C	7.275e-70	-1.42	0.67788	2.949e-215	-1.284	0.5128
cg20197516	17	80373348	Y	rs6560958	13	114817290	C	3.032e-30	0.186	0.25855	3.643e-12	0.114	0.03481
cg20222911	14	105886024	Y	rs1345197	8	464784	T	2.252e-12	-0.072	0.09543	1.503e-21	-0.08428	0.0645
cg20227213	3	37284559	N	rs4820315	22	38518731	C	9.02e-09	0.028	0.06062	4.309e-29	0.06234	0.08782
cg20227763	1	151763931	N	rs2235345	22	38518177	C	1.059e-16	0.1	0.13382	7.046e-17	0.09944	0.04981
cg20238171	19	17007526	N	rs5756916	22	38507047	G	3.301e-18	0.082	0.15242	3.622e-62	0.143	0.1838
cg20248656	2	97535973	N	rs139816	22	50138633	C	1.168e-28	0.099	0.23985	3.902e-09	0.04375	0.02511
cg20252443	19	13049313	N	rs78383858	21	47402202	C	8.386e-38	-0.353	0.33725	7.938e-37	-0.2657	0.1112
cg20257372	17	1945152	Y	rs2863244	2	114000866	A	2.252e-24	-0.095	0.20713	2.54e-10	-0.05137	0.02891
cg20290361	1	44460841	Y	rs2385427	2	2909386	C	8.923e-60	0.146	0.49692	9.761e-83	0.1393	0.2384
cg20290983	6	43655470	N	rs10813948	9	33121570	G	1.769e-80	-0.995	0.70243	0	-1.275	0.761
cg20291423	1	55350823	N	rs12871802	13	90061742	A	2.245e-73	-0.271	0.69445	6.907e-26	-0.1217	0.07798
cg20313246	10	134997471	Y	rs4854163	2	3288236	A	6.862e-24	-0.124	0.20089	5.265e-25	-0.1478	0.07525
cg20313496	1	155579807	N	rs77702963	9	112582287	A	5.166e-19	-0.233	0.15293	1.312e-40	-0.2472	0.1224
cg20318748	20	25605178	Y	rs7254728	19	21148182	A	1.751e-15	0.088	0.1328	9.349e-18	0.1049	0.05258
cg20325293	4	54244256	N	rs12677037	8	629637	T	1.602e-43	-0.158	0.39196	3.939e-142	-0.2322	0.3766
cg20361427	7	7610535	N	rs782052	7	134117410	G	4.832e-78	-0.264	0.72971	4.63e-87	-0.2273	0.2494
cg20382057	2	69969052	N	rs1641855	16	12214171	C	1.055e-38	0.154	0.33912	1.602e-38	0.123	0.1162
cg20390253	18	77793812	Y	rs4986105	17	81027970	G	2.169e-14	-0.085	0.11825	4.639e-36	-0.1014	0.1089
cg20409636	12	58146180	N	rs58108989	13	53391896	C	7.009e-12	-0.087	0.09559	1.04e-14	-0.07474	0.04292
cg20409636	12	58146180	N	rs2180481	20	57035063	A	1.002e-22	-0.157	0.19194	4.087e-10	-0.07165	0.02825
cg20429954	7	126446875	N	rs7239283	18	31395397	G	6.96e-47	-0.442	0.4205	2.753e-42	-0.2145	0.1273
cg20441130	7	834565	N	rs2670650	17	5541285	G	1.59e-18	0.035	0.15019	9.995e-08	0.02445	0.0206
cg20442128	10	1817005	Y	rs10418517	19	11759739	A	1.067e-31	0.232	0.26844	1.118e-26	0.2375	0.08041
cg20449648	1	226496944	N	rs12145714	1	26527255	G	1.691e-27	-0.18	0.22623	2.121e-62	-0.1901	0.1844
cg20463403	6	36168142	N	rs4669138	2	7258204	G	6.431e-30	0.083	0.22153	1.691e-26	0.09401	0.07986
cg20511194	1	45987619	Y	rs4291961	17	5675015	C	9.616e-15	-0.128	0.10385	1.661e-49	-0.1953	0.1482
cg20525461	12	12867724	N	rs141689563	3	27662697	G	9.803e-23	-0.497	0.1891	3.651e-09	-0.2254	0.0252
cg20548744	9	131790754	N	rs4140955	8	1440087	A	2.922e-32	0.178	0.29103	7.552e-07	0.05326	0.01779
cg20553394	11	64879336	N	rs9419741	10	94430525	A	9.366e-21	-0.065	0.15081	1.252e-10	-0.03419	0.02989
cg20556744	2	9614537	Y	rs62103177	18	77624479	G	2.847e-34	-0.295	0.28801	1.902e-30	-0.2061	0.09195
cg20557037	2	165698099	N	rs117499916	10	134707391	G	3.196e-15	0.27	0.10424	7.888e-13	0.2714	0.03693
cg20589815	10	47656205	Y	rs111611027	7	2145629	T	1.49e-15	-0.064	0.11506	1.222e-06	-0.0353	0.01712
cg20619695	6	293331	Y	rs17788654	16	35077080	A	3.779e-33	0.388	0.28708	2.438e-91	0.4843	0.2601
cg20650693	17	46986071	N	rs8083903	18	77567601	C	1.743e-15	-0.091	0.11833	5.567e-11	-0.08008	0.03102
cg20674014	1	1225219	N	rs35600572	11	617214	A	1.524e-21	-0.073	0.17046	1.63e-09	-0.04235	0.02632
cg20681219	4	185396108	Y	rs111838668	20	62561242	C	1.067e-21	0.135	0.18129	8.286e-09	0.0733	0.02406
cg20691120	17	28256860	N	rs7560329	2	70866891	C	9.208e-25	0.379	0.19278	2.525e-09	0.1682	0.02571
cg20693608	4	113152836	Y	rs3736087	4	876318	C	4.097e-35	-0.228	0.29253	1.512e-12	-0.1018	0.03603
cg20765408	13	25085669	N	rs1051952	6	35465786	A	7.578e-19	-0.17	0.15322	6.715e-19	-0.1542	0.05619
cg20766702	5	102594493	Y	rs117292860	19	2227621	C	2.298e-23	-0.516	0.19407	3.744e-27	-0.3326	0.08188
cg20791669	3	190232025	N	rs12150883	19	8217766	G	2.61e-13	0.036	0.08398	6.636e-21	0.05453	0.06248
cg20793532	4	6344361	N	rs45545532	10	44104101	C	9.158e-07	0.118	0.0461	2.799e-20	0.2334	0.06052
cg20822818	11	119235062	N	rs6843423	4	847008	C	1.308e-44	0.152	0.39191	1.491e-34	0.08062	0.1044
cg20826224	20	2732946	Y	rs409329	18	77257403	A	6.667e-27	0.103	0.24999	3.268e-19	0.0809	0.05717
cg20832320	3	49712339	N	rs11085906	19	14801166	C	6.574e-10	0.047	0.0762	5.889e-18	0.06774	0.05321
cg20909645	8	99985049	N	rs2086320	19	21553765	G	4.285e-17	0.181	0.15269	7.782e-18	0.203	0.05283
cg20933515	2	77961984	N	rs1936212	6	140033899	G	2.581e-19	0.097	0.15109	6.982e-15	0.07636	0.04347
cg20935933	6	143382018	N	rs4947505	7	55409448	C	2.327e-53	0.374	0.43875	2.143e-44	0.1993	0.1335
cg20980879	20	33128552	N	rs7964474	12	5696001	G	3.315e-93	0.562	0.79641	1.649e-94	0.2315	0.268
cg20990478	5	272354	Y	rs7627446	3	195477407	A	1.893e-21	0.07	0.17621	1.006e-20	0.06453	0.06192
cg21001231	8	122679949	Y	rs4525119	10	5091954	C	2.126e-71	0.523	0.70266	3.863e-78	0.3182	0.2265
cg21012266	13	41731566	N	rs7358455	11	13653216	G	6.672e-18	-0.088	0.1231	5.718e-28	-0.148	0.08438
cg21034903	2	172544336	N	rs983814	10	52014595	T	4.372e-16	0.299	0.11243	2.592e-08	0.2983	0.02247
cg21035356	14	73360873	Y	rs228054	21	43954263	G	2.27e-70	0.249	0.60404	8.806e-98	0.2457	0.276
cg21038291	17	70332630	Y	rs12412214	10	101276256	G	4.437e-15	-0.122	0.11806	4.607e-15	-0.1365	0.04405
cg21082141	4	81111985	Y	rs3809627	16	30103160	C	1.723e-17	0.144	0.1479	2.205e-08	0.1082	0.0227
cg21140353	5	179285936	N	rs8047546	16	29211959	A	1.801e-29	-0.255	0.28946	2.151e-39	-0.1946	0.1188
cg21156815	8	22526736	N	rs4721295	7	2036669	T	7.047e-10	-0.043	0.06672	1.886e-20	-0.07792	0.06106
cg21167628	1	45308625	N	rs6956589	7	158769301	T	4.441e-47	-0.225	0.41105	3.928e-14	-0.1022	0.04109
cg21182694	3	139062771	Y	rs2071916	16	426476	C	2.441e-23	0.082	0.18841	1.652e-37	0.1438	0.1132
cg21188454	9	131549455	N	rs9932934	16	88156858	T	6.536e-32	0.191	0.28392	1.04e-07	0.1063	0.02054
cg21188533	3	53700263	N	rs260467	19	58776215	T	2.258e-23	0.239	0.19829	2.205e-36	0.2208	0.1099
cg21192095	20	328035	N	rs2072549	22	21385843	G	5.702e-06	0.047	0.03689	4.483e-39	0.1381	0.1179
cg21196724	5	178950855	Y	rs10736901	11	737969	G	4.506e-42	0.163	0.37645	4.496e-29	0.1575	0.08776
cg21210531	1	235105604	N	rs139837609	18	14067775	C	1.424e-06	-0.078	0.04438	5.465e-21	-0.1573	0.06275
cg21241385	17	29876744	Y	rs17135129	16	1089949	G	1.874e-14	-0.134	0.10617	1.763e-12	-0.09362	0.03582
cg21244846	9	27529339	Y	rs1076435	7	157278764	T	1.79e-21	-0.107	0.18038	3.059e-11	-0.07321	0.03185
cg21294471	11	35639653	N	rs78547392	16	57686705	C	8.994e-26	0.115	0.20766	9.425e-10	0.06781	0.02709
cg21302420	1	112162376	Y	rs78703231	16	89922485	T	4.582e-72	-0.334	0.64233	6.978e-56	-0.1423	0.1663
cg21317088	18	48724267	N	rs933660	16	27852567	T	4.264e-36	-0.351	0.3128	7.298e-19	-0.1906	0.05607
cg21363811	1	179713950	N	rs12051894	17	53084650	G	2.791e-07	0.104	0.05139	3.24e-15	0.1166	0.04453
cg21373739	3	45730686	N	rs12635903	3	193587611	A	1.76e-08	0.199	0.05234	4.935e-20	0.2181	0.05975
cg21375558	18	3262144	Y	rs11793438	9	140687759	T	2.439e-24	0.294	0.19631	4.579e-14	0.1417	0.04087
cg21384691	3	135680979	N	rs6126982	20	52456445	G	4.294e-35	0.119	0.30973	7.41e-25	0.1083	0.07479
cg21384718	1	21503451	N	rs7805591	7	1210745	G	4.454e-20	-0.167	0.15069	3.193e-58	-0.2777	0.1729
cg21442626	8	104032819	N	rs2286922	19	20150175	C	2.555e-17	-0.146	0.1425	4.532e-21	-0.1667	0.063
cg21501987	13	113260735	Y	rs1226598	19	37747799	G	2.73e-07	-0.079	0.05064	4.667e-44	-0.1534	0.1325
cg21529807	19	42134478	N	rs230523	4	103462038	T	2.141e-14	0.049	0.11533	4.713e-10	0.04495	0.02805
cg21548813	6	291882	N	rs17788654	16	35077080	A	4.85e-34	0.581	0.29387	2.488e-97	0.6718	0.2749
cg21566780	12	30908115	Y	rs62238333	22	43140837	T	9.58e-15	-0.156	0.09751	6.127e-87	-0.2676	0.2491
cg21573263	1	44482918	N	rs184897201	7	2965809	C	5.1e-22	0.125	0.17561	1.486e-20	0.1438	0.06139
cg21574349	3	185080951	N	rs6785549	3	49736565	A	1.3e-27	-0.215	0.23611	4.229e-53	-0.3508	0.1585
cg21581129	18	51795895	Y	rs7236181	18	77986114	G	9.972e-22	0.164	0.15958	2.821e-26	0.1532	0.07917
cg21582582	3	182698605	N	rs9871654	3	49825370	T	8.046e-74	-0.482	0.68865	1.248e-192	-0.3474	0.4742
cg21588307	3	151986610	N	rs970495	3	126845900	T	2.487e-16	-0.104	0.11609	2.431e-19	-0.08332	0.05757
cg21600908	12	133085885	N	rs147680653	6	29752808	A	1.877e-95	1.145	0.8922	0	0.8896	0.7531
cg21623445	12	177995	N	rs114102991	6	183900	C	2.787e-10	-0.103	0.08632	1.057e-16	-0.1483	0.04925
cg21631918	15	74501549	N	rs10413429	19	12561066	C	6.336e-19	-0.079	0.18442	6.052e-09	-0.05434	0.0245
cg21634218	19	50553699	Y	rs224222	16	3304463	C	3.233e-09	0.057	0.07022	7.363e-16	0.08238	0.04658
cg21643217	7	4211566	N	rs1983631	22	41644074	C	2.446e-14	-0.045	0.1075	1.422e-08	-0.03468	0.02331
cg21646032	3	25623905	N	rs35123052	5	178363827	A	5.909e-12	-0.09	0.0988	2.057e-18	-0.1001	0.05465
cg21648260	17	54707430	N	rs9934328	16	67573367	G	1.659e-17	-0.074	0.13994	7.638e-10	-0.07479	0.02738
cg21653878	19	54606055	Y	rs55783038	8	623593	G	1.355e-43	-0.193	0.38264	3.682e-64	-0.161	0.1892
cg21659725	3	3221576	N	rs9865480	3	49799729	T	3.122e-73	-0.358	0.68439	2.261e-262	-0.3366	0.5844
cg21665057	3	196295764	N	rs6785549	3	49736565	A	3.598e-59	-0.161	0.54966	4.113e-226	-0.2368	0.5304
cg21684411	6	31431573	Y	rs72780004	16	57065199	G	4.612e-07	-0.136	0.05022	2.842e-19	-0.1421	0.05736
cg21698294	2	241723277	N	rs621667	15	102206072	A	5.578e-23	-0.05	0.1869	1.621e-09	-0.04284	0.02633
cg21717017	15	74189922	N	rs10105727	8	125979690	A	2.396e-14	0.179	0.11105	1.68e-07	0.1414	0.01987
cg21730710	12	53574456	N	rs66513625	6	428131	C	4.778e-14	0.136	0.10532	3.89e-06	0.07814	0.01551
cg21733154	4	3464996	N	rs4636199	8	52561859	G	2.038e-45	-0.27	0.37405	3.597e-17	-0.2461	0.05073
cg21787889	12	8380127	Y	rs6852419	4	9711314	G	1.43e-59	0.174	0.52963	1.091e-147	0.202	0.3881
cg21789849	3	107809536	N	rs11924513	3	87728575	A	2.559e-20	-0.087	0.17309	6.209e-17	-0.05307	0.04998
cg21791967	6	127664754	N	rs4767203	12	114518955	G	2.652e-33	0.121	0.29561	4.043e-08	0.04295	0.02185
cg21794419	3	182973032	N	rs2008570	16	68576502	A	3.655e-18	0.163	0.15496	6.007e-20	0.138	0.05948
cg21811450	22	47022471	Y	rs11965886	6	43281767	C	3.011e-12	-0.171	0.09227	3.034e-16	-0.1878	0.0478
cg21829239	1	160608184	N	rs3809627	16	30103160	C	2.201e-62	-0.22	0.56731	1.028e-122	-0.3108	0.3344
cg21839138	15	45722694	N	rs7048833	9	132168169	A	7.918e-15	0.123	0.11099	2.433e-08	0.07662	0.02256
cg21871583	3	15374148	Y	rs12541975	8	634921	G	1.528e-09	-0.048	0.06653	4.413e-15	-0.05481	0.04411
cg21932297	7	97910808	N	rs11793438	9	140687759	T	1.186e-21	0.112	0.16884	1.373e-08	0.04946	0.02336
cg21936789	3	47620545	N	rs1570038	20	59548852	A	2.615e-65	0.296	0.59639	2.107e-35	0.1582	0.1069
cg21950518	5	55290746	N	rs1971160	17	15687239	G	6.425e-16	-0.108	0.12057	1.486e-25	-0.1093	0.07695
cg21957174	11	64511624	N	rs4572159	11	77275337	T	2.235e-08	-0.177	0.04945	4.177e-15	-0.2819	0.04418
cg21991825	11	2926143	Y	rs11583382	1	152874096	G	5.116e-48	0.121	0.44262	1.336e-14	0.05313	0.04258
cg22031392	19	55962948	N	rs12957148	18	30242393	A	4.736e-21	-0.142	0.17488	2.635e-14	-0.07733	0.04164
cg22037779	5	139682734	N	rs3794964	19	59070916	T	2.57e-36	0.293	0.30975	3.835e-25	0.1469	0.07567
cg22073562	11	45825890	N	rs12664722	6	169225074	T	2.153e-22	-0.132	0.17273	4.018e-08	-0.05822	0.02186
cg22081558	11	34380598	Y	rs7021436	9	19950921	C	4.448e-17	0.043	0.12547	1.051e-13	0.04399	0.03972
cg22089736	6	36359367	N	rs365887	21	37931734	T	7.333e-08	0.071	0.05802	1.309e-22	0.1443	0.06781
cg22109262	4	17578738	N	rs9933061	16	87749634	C	1.828e-15	-0.086	0.12496	7.44e-26	-0.1278	0.07788
cg22122361	4	79697742	N	rs11654537	17	81031041	C	1.862e-15	-0.186	0.13216	8.083e-11	-0.07963	0.0305
cg22149610	6	31857034	Y	rs7259967	19	42378463	C	5.098e-45	0.283	0.39879	7.15e-34	0.188	0.1023
cg22150397	12	82752718	N	rs7096798	10	134813790	C	4.543e-20	-0.162	0.1829	2.94e-14	-0.09866	0.04149
cg22150397	12	82752718	N	rs7209772	17	2608488	G	1.185e-24	-0.173	0.20453	1.164e-29	-0.1461	0.08956
cg22150661	8	104032860	N	rs6511066	19	20132485	A	4.365e-22	-0.156	0.18737	5.968e-14	-0.1426	0.04051
cg22153745	1	153894579	N	rs1736181	19	2797703	C	2.736e-58	0.234	0.51179	2.453e-100	0.1773	0.2822
cg22153873	2	60781524	N	rs4866512	5	3027377	G	5.277e-34	0.153	0.29007	1.542e-77	0.1476	0.2249
cg22157494	1	3774827	N	rs833895	19	38470653	C	2.905e-16	0.147	0.13246	7.846e-19	0.1486	0.05597
cg22159557	15	65067668	N	rs35610898	5	176815766	G	1.946e-55	0.219	0.52393	6.318e-29	0.1339	0.08731
cg22199969	2	233323840	Y	rs2800549	10	38483036	A	7.94e-10	-0.114	0.07526	4.782e-14	-0.1388	0.04081
cg22231329	19	51071309	N	rs3933772	18	77508181	C	1.135e-47	-0.193	0.44711	2.566e-49	-0.1815	0.1477
cg22237459	1	206680720	N	rs11648422	16	90105004	T	1.168e-28	-0.277	0.19778	3.157e-20	-0.1417	0.06036
cg22240333	15	37193333	Y	rs4597898	4	1513379	T	5.802e-07	-0.08	0.05165	1.427e-16	-0.1349	0.04884
cg22240650	19	1219451	N	rs4905970	14	101006237	C	3.852e-20	-0.063	0.15722	1.429e-47	-0.1024	0.1427
cg22254681	3	14444041	N	rs72887171	6	33845637	C	5.534e-24	0.148	0.20878	1.077e-22	0.1046	0.06807
cg22257374	3	15139756	N	rs11666245	19	38229926	G	2.27e-21	0.13	0.17817	2.786e-22	0.1613	0.06679
cg22299467	19	58399865	N	rs7636475	3	101198604	G	9.189e-11	0.158	0.08761	3.615e-46	0.2632	0.1386
cg22319618	22	45562946	N	rs7250193	19	52385520	A	1.147e-09	0.096	0.06752	2.6e-48	0.2097	0.1448
cg22322277	6	75459158	N	rs11097786	4	103406511	G	2.92e-21	0.159	0.17727	2.795e-19	0.1621	0.05738
cg22324358	7	2583541	N	rs3828330	2	286580	C	6.942e-21	-0.052	0.16849	5.359e-08	-0.04005	0.02146
cg22379212	19	38944048	N	rs416568	6	29647628	T	2.422e-33	-0.332	0.31084	5.907e-27	-0.2407	0.08127
cg22388607	1	3310413	N	rs2277663	17	2597969	C	3.429e-26	-0.113	0.22651	1.082e-24	-0.08801	0.07428
cg22395299	21	47706029	N	rs4979641	9	140618175	G	9.162e-19	-0.075	0.14575	8.911e-06	-0.02683	0.01437
cg22398259	8	144255688	N	rs11190127	10	101271982	C	9.718e-09	-0.1	0.06395	4.062e-17	-0.1213	0.05056
cg22399423	1	169075400	Y	rs944000	14	103599505	A	2.082e-26	-0.105	0.22315	1.5e-25	-0.07654	0.07694
cg22459204	5	10565940	Y	rs62104843	19	9462135	C	1.88e-18	-0.103	0.14831	8.508e-06	-0.05258	0.01443
cg22475358	15	23455599	N	rs10415065	19	20904614	T	1.59e-16	0.149	0.13086	1.471e-33	0.1808	0.1014
cg22475576	19	1252813	N	rs112071024	16	2190262	C	1.464e-22	0.083	0.18803	4.64e-88	0.1909	0.2519
cg22498057	5	93954358	N	rs4777282	15	70776283	T	1.638e-19	0.153	0.16112	1.047e-71	0.2983	0.2096
cg22505891	8	22014441	N	rs59806149	5	1873948	C	6.983e-06	-0.041	0.03891	6.568e-17	-0.05925	0.0499
cg22514764	1	243637838	N	rs7963344	12	3231716	C	2.893e-17	0.115	0.11953	3.025e-11	0.08284	0.03187
cg22517351	19	17666898	Y	rs4802600	19	49885461	G	9.648e-14	-0.083	0.10159	2.064e-21	-0.0767	0.06407
cg22537167	12	178510	N	rs114102991	6	183900	C	6.394e-16	-0.148	0.14159	1.272e-12	-0.123	0.03627
cg22582617	15	97307936	N	rs61609068	18	14105016	C	1.317e-24	-0.341	0.2039	7.91e-49	-0.4379	0.1463
cg22584335	2	27806067	N	rs7256629	19	49894152	T	1.253e-15	-0.059	0.12338	1.218e-71	-0.1333	0.2094
cg22605037	13	88997921	Y	rs11162060	1	88106276	T	1.202e-14	-0.046	0.11816	1.635e-15	-0.04924	0.04548
cg22609277	1	111746873	N	rs57234634	11	134393025	A	2.371e-25	-0.205	0.22895	1.693e-56	-0.2624	0.168
cg22611419	17	77070824	Y	rs9681789	3	12815026	G	4.238e-31	-0.339	0.26827	3.183e-33	-0.2145	0.1004
cg22616126	8	33580416	N	rs12784431	10	135037575	G	1.316e-21	-0.183	0.18825	1.186e-21	-0.1429	0.06482
cg22654137	21	45791428	N	rs1812665	2	134877946	G	1.362e-07	0.046	0.05465	3.87e-14	0.06455	0.04111
cg22654137	21	45791428	N	rs842695	7	158662182	G	2.906e-24	-0.092	0.19969	1.699e-07	-0.0479	0.01986
cg22678739	6	1555080	N	rs10414704	19	58419841	G	1.783e-17	0.131	0.1347	5.67e-12	0.1101	0.03419
cg22691505	7	6312217	N	rs12608344	18	77506637	G	7.709e-21	-0.076	0.18189	8.158e-42	-0.0807	0.1259
cg22698904	3	35680387	N	rs62124114	19	57083179	G	9.642e-14	0.1	0.11142	1.323e-08	0.08484	0.02341
cg22703061	20	3154259	N	rs7286927	22	47000246	A	4.604e-11	-0.157	0.07075	1.436e-19	-0.2064	0.05829
cg22705835	10	65332833	N	rs2412474	15	40333791	A	3.34e-72	-0.381	0.63884	1.25e-154	-0.4829	0.4023
cg22732515	19	44031385	Y	rs6700221	1	246418550	A	2.237e-77	-0.441	0.73893	2.054e-116	-0.2144	0.3201
cg22741272	7	6460966	N	rs10794316	11	377519	C	2.666e-08	0.057	0.06547	6.372e-26	0.09877	0.07808
cg22753825	8	124253478	N	rs2586240	17	981612	C	8.13e-39	0.184	0.33952	1.516e-63	0.1382	0.1875
cg22758697	10	51572216	N	rs1539636	1	1096908	C	5.512e-16	-0.141	0.12082	2.99e-06	-0.1058	0.01588
cg22777520	6	31741165	Y	rs10783544	12	53261674	T	4.511e-29	0.068	0.25641	2.892e-34	0.07717	0.1035
cg22777949	11	810211	N	rs621490	18	77529924	T	1.047e-12	-0.072	0.10743	3.765e-21	-0.07192	0.06325
cg22792660	5	74349644	N	rs270208	5	5140632	C	4.423e-23	-0.113	0.19118	1.282e-47	-0.1487	0.1428
cg22792862	14	67827087	N	rs62460150	7	56512414	A	4.132e-12	0.091	0.09572	4.682e-29	0.1122	0.08771
cg22793860	7	98030482	N	rs35722835	17	2558079	G	5.37e-37	-0.306	0.31807	1.173e-35	-0.1463	0.1077
cg22806527	5	175087093	Y	rs3212930	19	45927610	A	3.802e-15	-0.076	0.11668	1.368e-14	-0.116	0.04254
cg22825631	10	105253538	N	rs871172	7	1009644	T	1.993e-63	-0.623	0.56006	4.13e-48	-0.2564	0.1442
cg22842510	19	11456965	N	rs1651895	19	866018	G	4.219e-19	0.091	0.14261	6.619e-13	0.06685	0.03717
cg22844232	3	193776047	N	rs2265908	10	135217956	A	2.893e-47	0.183	0.44648	6.318e-21	0.09455	0.06255
cg22865050	19	11457020	N	rs11633865	15	102257183	C	3.193e-08	-0.038	0.05734	5.838e-27	-0.06644	0.08128
cg22866565	4	86718190	N	rs2058852	19	38164602	C	6.433e-27	-0.201	0.22197	2.359e-54	-0.246	0.162
cg22876092	10	88126287	N	rs6599368	4	69567	A	1.552e-16	0.125	0.12902	6.669e-37	0.1896	0.1114
cg22887911	3	44903730	N	rs3810491	20	62199126	C	3.992e-60	-0.286	0.54332	8.197e-37	-0.1124	0.1111
cg22902505	4	81119473	N	rs3809627	16	30103160	C	2.323e-27	0.178	0.23594	2.983e-30	0.1558	0.09136
cg22919916	22	19110091	N	rs11672339	19	30916121	A	1.31e-29	-0.153	0.25365	1.533e-26	-0.1304	0.07999
cg22944461	7	128431009	N	rs72687368	8	143367986	C	1.257e-14	0.062	0.10476	9.415e-19	0.06118	0.05572
cg22968329	10	92980935	N	rs844126	10	72698264	A	8.185e-06	0.03	0.03194	1.005e-20	0.06624	0.06192
cg23008230	8	687959	N	rs28384291	7	62485579	C	4.317e-07	-0.075	0.04039	1.353e-21	-0.1249	0.06464
cg23020402	6	24666573	N	rs2421587	2	73900329	A	3.146e-21	-0.118	0.15566	4.687e-19	-0.1072	0.05668
cg23023394	22	18957880	Y	rs117589350	10	134721775	G	1.076e-30	0.282	0.24607	1.96e-25	0.2588	0.07658
cg23033298	1	38325418	Y	rs2811729	9	139646737	T	2.573e-25	0.145	0.20866	4.909e-39	0.1384	0.1177
cg23048494	1	153517384	N	rs146887943	19	21107687	G	3.067e-08	-0.148	0.06261	1.113e-14	-0.2455	0.04283
cg23049307	1	55353163	N	rs7658191	4	189850863	G	1.253e-59	0.265	0.57037	3.364e-33	0.1119	0.1003
cg23050996	2	114514230	N	rs12935084	16	1336249	C	1.815e-14	-0.045	0.1074	1.425e-23	-0.05273	0.07081
cg23051598	16	28834567	N	rs17169559	7	16644141	T	1.496e-32	0.143	0.26911	7.59e-18	0.1161	0.05286
cg23062006	11	46940220	N	rs12360752	11	378847	A	2.259e-25	0.071	0.21641	8.369e-36	0.08304	0.1081
cg23088510	10	126428199	N	rs56306758	1	117284595	G	8.873e-12	0.1	0.08601	3.007e-19	0.1877	0.05728
cg23089913	10	120788366	N	rs146375295	19	22341032	T	2.186e-18	0.104	0.15222	1.837e-20	0.1295	0.0611
cg23093692	1	234367145	N	rs11672258	19	58934685	G	8.28e-12	0.188	0.09387	1.736e-19	0.2438	0.05803
cg23112950	11	66369765	Y	rs945508	1	156907081	C	4.952e-67	-0.169	0.56348	2.106e-22	-0.06731	0.06716
cg23116540	15	39871808	N	rs66867577	10	44100524	C	4.04e-25	0.183	0.21662	1.56e-27	0.2368	0.08304
cg23136266	8	143414430	Y	rs1783903	11	123483749	A	1.699e-22	-0.094	0.18278	2.087e-12	-0.0818	0.03558
cg23162587	7	5570491	N	rs715260	4	10128146	C	1.675e-21	-0.125	0.16306	1.377e-06	-0.04917	0.01695
cg23168339	3	52312779	N	rs11780874	8	145149304	A	8.851e-16	-0.445	0.11759	1.115e-52	-0.52	0.1573
cg23192644	19	1315876	N	rs9364309	6	169243539	C	3.704e-49	-0.416	0.41387	1.709e-19	-0.2276	0.05806
cg23193446	10	15210836	N	rs74002784	16	2194122	G	3.208e-17	0.128	0.13723	4.759e-07	0.07381	0.01843
cg23203809	14	81686857	N	rs11076120	16	55880825	T	3.228e-22	0.15	0.18422	1.495e-37	0.2057	0.1133
cg23204021	1	226411070	N	rs4648379	1	3261516	C	9.267e-33	-0.074	0.29038	7.152e-06	-0.04942	0.01467
cg23247274	13	21750649	Y	rs61338713	11	108587047	T	5.885e-85	-2.656	0.77142	0	-2.932	0.6833
cg23250593	3	196065688	N	rs113787224	19	38212013	G	7.871e-14	0.071	0.12027	5.431e-10	0.08177	0.02785
cg23275840	4	47708675	N	rs1730058	3	157976047	A	2.368e-77	-0.171	0.69868	4.136e-19	-0.06585	0.05685
cg23325670	19	17337031	N	rs6560930	13	114762569	G	5.664e-37	-0.134	0.33589	1.872e-07	-0.04563	0.01972
cg23331010	3	98512690	N	rs114775279	6	32663631	C	1.053e-09	0.108	0.05843	1.099e-21	0.2777	0.06493
cg23360388	5	94726774	N	rs6510133	19	58801186	T	6.324e-16	0.07	0.12722	6.938e-08	0.0659	0.0211
cg23367358	2	106043523	N	rs4975535	5	1181630	C	4.003e-07	0.043	0.05069	2.427e-26	0.09955	0.07938
cg23370170	4	12634832	N	rs13156404	5	1180908	T	5.434e-21	0.067	0.16605	1.429e-32	0.1356	0.0984
cg23396962	7	140179920	N	rs7301047	12	1202451	T	2.805e-59	1.011	0.61643	7.104e-27	0.6375	0.08102
cg23401684	2	9772068	N	rs7252798	19	21908053	C	4.694e-33	-0.103	0.28778	3.616e-36	-0.1443	0.1092
cg23445321	1	234367493	N	rs11672258	19	58934685	G	4.303e-10	0.17	0.07832	5.443e-15	0.1849	0.04382
cg23483530	5	176759977	Y	rs12937176	17	79066839	T	8.942e-49	-0.244	0.47092	3.237e-55	-0.1698	0.1644
cg23488616	6	159065864	N	rs6980774	8	144790997	G	1.899e-21	0.131	0.17642	5.061e-23	0.1011	0.06909
cg23505145	19	12996616	N	rs6089827	20	61668845	T	4.391e-62	0.254	0.56721	8.031e-178	0.277	0.4473
cg23513567	17	881949	N	rs4461925	8	1438024	A	2.859e-45	0.123	0.41274	2.335e-19	0.07473	0.05763
cg23514324	3	12329213	Y	rs9801269	7	66128310	G	8.55e-24	0.225	0.20032	1.99e-13	0.2258	0.03884
cg23514765	22	22090804	N	rs34078800	15	41940443	T	5.794e-25	0.521	0.23665	2.521e-18	0.5476	0.05438
cg23533926	12	111358616	Y	rs12357342	10	39129568	A	4.125e-33	0.11	0.2968	4.44e-28	0.08777	0.08472
cg23546231	2	44588434	Y	rs6718497	2	3656155	G	1.793e-09	0.134	0.06331	2.584e-23	0.1706	0.07
cg23593958	10	35415966	N	rs2169916	17	21884670	G	4.25e-09	-0.073	0.06937	2.35e-30	-0.0952	0.09167
cg23609068	14	40832309	Y	rs11156121	6	157199004	T	2.207e-64	0.211	0.56593	1.905e-251	0.4001	0.5688
cg23621893	22	50312169	N	rs11699087	20	60276567	G	8.265e-70	0.411	0.61172	2.343e-105	0.3146	0.2943
cg23629183	3	97691400	Y	rs45617735	20	6034405	A	6.929e-48	0.303	0.44694	9.006e-146	0.3503	0.3842
cg23636682	15	76196679	Y	rs45617735	20	6034405	A	5.411e-34	0.183	0.30686	1.696e-75	0.2505	0.2196
cg23686365	1	35544887	Y	rs4073769	17	163278	A	1.068e-43	0.154	0.40259	4.588e-70	0.2119	0.2052
cg23695120	22	20748445	N	rs3813451	20	61174490	T	3.47e-24	-0.419	0.22048	4.573e-23	-0.2058	0.06923
cg23739746	13	114905867	N	rs62621204	7	149543269	C	6.322e-13	0.319	0.10094	9.559e-22	0.3882	0.06511
cg23776532	13	53029591	N	rs10832548	11	2718977	C	2.259e-16	-0.194	0.14137	2.105e-07	-0.03979	0.01956
cg23778596	7	149411498	Y	rs111825156	9	136461167	G	8.131e-52	-0.763	0.39247	2.276e-113	-0.5719	0.3131
cg23801965	22	19138856	N	rs4435372	19	9904723	A	3.961e-16	0.056	0.12138	5.233e-18	0.09001	0.05337
cg23818921	4	76871621	N	rs6032871	20	10368744	C	2.044e-24	0.106	0.19318	1.069e-10	0.1351	0.03011
cg23841819	1	204970383	N	rs12899845	15	90165185	C	8.634e-66	0.279	0.58705	2.769e-102	0.2323	0.2869
cg23849826	15	39872186	N	rs66867577	10	44100524	C	3.42e-26	0.212	0.22576	1.212e-35	0.2511	0.1076
cg23853861	6	10720455	Y	rs35805032	19	58348570	C	1.362e-18	0.18	0.15463	9.229e-25	0.2101	0.07449
cg23864949	8	99984534	N	rs7249412	19	21586797	C	2.606e-23	-0.131	0.21447	2.565e-11	-0.09225	0.0321
cg23873523	11	2398502	N	rs113100612	16	29222962	C	1.811e-39	-0.264	0.36944	6.341e-63	-0.194	0.1858
cg23890506	1	155023350	N	rs13330114	16	87753143	C	6.359e-22	-0.115	0.18285	1.759e-17	-0.08896	0.05171
cg23922134	2	109403538	N	rs2724873	2	490646	T	1.706e-63	0.324	0.58563	8.366e-30	0.1654	0.08999
cg23946709	14	23527317	N	rs62037663	16	12048960	G	4.157e-26	-0.117	0.22103	9.217e-14	-0.07555	0.03991
cg23977011	2	220437318	Y	rs8021894	14	38706711	A	1.082e-73	0.359	0.61157	6.333e-100	0.1887	0.2812
cg23999973	12	118814623	N	rs7447507	5	177468213	C	3.519e-18	0.262	0.14804	5.491e-27	0.2285	0.08136
cg24002653	1	117240504	N	rs11741879	5	140253787	T	2.438e-06	-0.103	0.03965	7.749e-18	-0.2142	0.05284
cg24004745	3	190231805	Y	rs55993113	17	79107662	A	8.178e-24	-0.202	0.1909	8.531e-11	-0.1494	0.03043
cg24007312	3	52312811	N	rs58572858	5	178265921	G	1.096e-87	-0.815	0.81771	4.598e-220	-0.4593	0.5207
cg24029430	10	60028721	Y	rs2035481	16	89420356	C	2.973e-68	0.209	0.59272	6.581e-25	0.08065	0.07495
cg24041822	14	55493335	N	rs112187434	6	170572325	C	2.539e-33	-0.315	0.23944	4.361e-32	-0.4196	0.09693
cg24077593	11	47421745	N	rs6564243	16	75296001	C	4.431e-47	0.23	0.41295	4.714e-161	0.2677	0.4151
cg24087403	10	71078535	N	rs2295981	13	112554669	G	5.126e-31	0.102	0.28396	4.133e-31	0.07405	0.09397
cg24129382	3	119529158	Y	rs874674	10	1601083	T	2.459e-45	-0.76	0.42558	6.555e-31	-0.3632	0.09336
cg24131891	5	150036399	N	rs12977121	19	1958308	A	1.304e-20	-0.321	0.17132	6.035e-08	-0.1402	0.0213
cg24132527	5	140019269	Y	rs57166543	12	133395298	A	2.717e-30	-0.503	0.29441	2.207e-61	-0.6031	0.1816
cg24151548	19	1285794	N	rs1204503	16	459422	G	1.519e-16	0.121	0.12529	1.988e-07	0.07371	0.01964
cg24171337	2	105946028	N	rs2685252	2	573717	C	3.084e-15	0.067	0.12651	5.935e-07	0.04096	0.01812
cg24173411	3	105085465	N	rs13009660	2	11734258	G	9.305e-33	0.113	0.24789	7.906e-32	0.09521	0.09615
cg24175968	7	25219961	Y	rs11155980	6	154824068	G	1.1e-20	0.193	0.154	1.359e-22	0.2757	0.06776
cg24200083	22	19279245	N	rs11486499	19	59017417	C	5.375e-28	-0.139	0.23097	1.418e-16	-0.09002	0.04884
cg24209738	6	16303169	N	rs13185917	5	123137212	T	1.843e-35	-0.092	0.30024	7.884e-19	-0.07451	0.05597
cg24215973	2	240111563	N	rs1151555	3	144352130	C	1.728e-85	-0.234	0.73808	5.156e-219	-0.2582	0.519
cg24216114	12	102455895	N	rs2199111	17	80823203	C	3.013e-27	0.26	0.23673	4.38e-23	0.1791	0.06929
cg24247370	13	99142703	N	rs10950400	7	1882470	C	1.992e-14	0.052	0.11271	7.721e-45	0.1198	0.1348
cg24260847	8	37595307	N	rs909685	22	39747671	T	3.924e-09	0.034	0.0623	1.124e-15	0.04816	0.04599
cg24280607	15	41709584	N	rs2478247	10	785157	C	2.632e-62	0.136	0.63319	1.705e-140	0.1862	0.3731
cg24312771	1	154378020	N	rs4747114	10	72680553	A	1.61e-37	-0.495	0.29293	1.041e-10	-0.1617	0.03015
cg24321774	2	27193835	N	rs7239151	18	71936464	A	2.914e-23	-0.082	0.19915	3.123e-20	-0.07261	0.06037
cg24358846	8	99984680	N	rs67119504	19	21504521	G	3.877e-24	-0.135	0.21696	9.135e-18	-0.09879	0.05261
cg24360742	5	31798861	Y	rs4937517	11	130302242	A	2.177e-42	0.107	0.40066	1.241e-09	0.03764	0.0267
cg24362661	1	871546	N	rs772006	12	52332381	T	8.756e-11	0.12	0.08025	2.246e-21	0.125	0.06395
cg24363298	3	50242671	N	rs8007144	14	105586937	T	2.287e-49	-0.284	0.45308	8.715e-33	-0.1027	0.09905
cg24377285	19	38943724	N	rs2535238	6	29645038	C	1.486e-52	-0.293	0.49673	2.645e-82	-0.3621	0.2373
cg24392382	11	121322956	N	rs7810433	7	4817460	T	6.792e-13	-0.177	0.09128	1.229e-32	-0.2788	0.0986
cg24402267	10	15023121	N	rs9842942	3	125446908	A	3.804e-22	-0.06	0.1685	1.247e-06	-0.03087	0.01709
cg24407086	2	202820266	N	rs3809627	16	30103160	C	2.138e-35	-0.088	0.31286	3.807e-39	-0.1191	0.1181
cg24407260	12	22590113	Y	rs1401926	19	21740932	C	1.587e-15	0.091	0.14256	3.549e-29	0.1344	0.08808
cg24418853	10	17659399	N	rs1109451	17	2592031	G	5.404e-14	-0.109	0.1142	6.672e-17	-0.09884	0.04988
cg24432120	17	32364803	N	rs2586258	17	929624	C	1.769e-24	-0.234	0.21473	6.94e-52	-0.2972	0.155
cg24451422	1	23751210	N	rs554659	18	77526086	G	4.258e-40	-0.147	0.36388	5.609e-06	-0.06208	0.01501
cg24458474	10	88126273	N	rs520740	18	77538533	G	7.778e-19	0.081	0.1527	3.965e-08	0.04207	0.02188
cg24460126	1	179713828	N	rs12051894	17	53084650	G	1.985e-10	0.179	0.07894	9.403e-26	0.2708	0.07756
cg24471867	19	36207871	Y	rs895340	19	4025484	T	5.068e-14	-0.125	0.1004	1.13e-25	-0.1822	0.07731
cg24475146	1	154530781	N	rs7605824	2	280819	G	3.493e-32	-0.119	0.29178	1.171e-18	-0.0551	0.05543
cg24485354	1	46797622	Y	rs11669254	19	22544805	G	8.236e-70	0.19	0.64891	4.706e-37	0.121	0.1119
cg24498376	2	169104453	N	rs2665818	17	61977270	C	2.965e-07	0.051	0.04303	1.316e-16	0.09297	0.04895
cg24508409	1	112298175	Y	rs4708495	6	169210044	A	2.31e-51	0.27	0.4228	1.029e-21	0.1153	0.06501
cg24510518	8	144358898	N	rs114744403	6	29671346	T	6.083e-14	-0.197	0.11961	4.641e-22	-0.2256	0.06609
cg24511341	13	111358516	N	rs4075958	5	176784512	G	6.615e-06	-0.033	0.03818	1.443e-14	-0.04411	0.04247
cg24524451	7	140372725	N	rs28399074	9	138441489	T	2.058e-58	0.356	0.54283	2.279e-38	0.1745	0.1158
cg24539999	17	73937305	N	rs2610774	6	89304585	T	2.628e-22	-0.324	0.17427	6.239e-50	-0.3152	0.1495
cg24548754	17	2952127	N	rs488256	1	4401563	G	5.302e-22	0.241	0.15698	1.583e-69	0.3412	0.2037
cg24617612	8	49043544	N	rs72737192	1	182038268	C	8.329e-20	-0.301	0.16911	2.553e-19	-0.333	0.05751
cg24623068	5	154317667	N	rs56214942	1	25891959	G	1.504e-36	0.084	0.27622	5.986e-112	0.1196	0.3098
cg24630195	5	2748369	N	rs1962427	2	132186247	A	1.068e-37	0.154	0.32779	2.545e-60	0.1722	0.1787
cg24631450	2	234262952	N	rs34577840	2	208979687	C	9.167e-41	-0.108	0.3476	2.008e-87	-0.1174	0.2503
cg24637308	11	6592297	N	rs6508711	19	37815134	G	1.886e-19	-0.321	0.14644	2.754e-39	-0.3996	0.1185
cg24638253	11	41481578	N	rs7252798	19	21908053	C	7.003e-36	-0.251	0.31586	7.626e-55	-0.3001	0.1634
cg24639504	13	25875833	N	rs4735904	8	627269	C	3.613e-09	-0.068	0.06093	3.446e-18	-0.08325	0.05395
cg24642516	12	108908742	N	rs6949545	7	101176140	T	4.052e-12	0.081	0.08816	4.879e-14	0.07618	0.04079
cg24644049	4	85504048	N	rs78703231	16	89922485	T	8.585e-80	-0.627	0.69709	2.636e-38	-0.3402	0.1156
cg24664570	2	159825143	N	rs1020581	2	208978469	G	1.663e-53	-0.181	0.47725	1.272e-123	-0.187	0.3364
cg24674304	3	44903063	N	rs1698231	16	467585	C	1.692e-80	0.302	0.67657	6.845e-272	0.2605	0.5976
cg24694675	1	76082066	N	rs12668848	7	2020995	G	2.401e-42	-0.189	0.35514	1.796e-45	-0.1492	0.1366
cg24698780	21	41173950	Y	rs360272	2	127069795	T	2.769e-40	0.289	0.34873	1.615e-44	0.3283	0.1338
cg24699002	3	45632441	Y	rs3110002	11	6876127	C	1.377e-40	-0.071	0.33892	4.269e-22	-0.06207	0.06621
cg24700469	9	132199971	N	rs131359	22	23860874	G	6.566e-51	0.229	0.45147	2.436e-15	0.08022	0.04493
cg24717935	3	27756281	Y	rs139695213	19	2932183	A	2.101e-07	-0.38	0.04908	4.451e-35	-0.6124	0.1059
cg24723561	1	234367586	Y	rs11666928	19	58914231	A	4.565e-08	0.144	0.05966	2.276e-15	0.1789	0.04502
cg24728912	5	14143221	N	rs827315	10	72684147	A	6.896e-15	0.121	0.12306	4.04e-09	0.08555	0.02506
cg24766429	6	30043037	N	rs7548202	1	200185109	G	2.169e-41	0.221	0.35531	1.192e-17	0.09759	0.05225
cg24768093	17	48228034	N	rs72930287	11	69061635	G	1.237e-32	0.143	0.28024	1.321e-62	0.1645	0.185
cg24838305	19	50097747	Y	rs1065479	17	2606715	A	1.001e-12	0.093	0.08552	2.064e-36	0.2103	0.1099
cg24850932	3	119396027	N	rs7288371	22	46825043	T	2.166e-56	-1.386	0.47196	8.968e-100	-0.8406	0.2809
cg24871584	5	115178131	Y	rs7829806	8	108185425	C	3.803e-11	-0.085	0.08527	1.168e-15	-0.08582	0.04594
cg24871584	5	115178131	Y	rs7033684	9	18777368	C	2.6e-12	0.098	0.09513	5.031e-22	0.1072	0.06598
cg24873872	6	36391494	N	rs79248723	8	143352529	G	6.846e-15	0.16	0.12893	9.125e-21	0.1825	0.06205
cg24878454	1	29241762	Y	rs113579461	15	91416872	G	1.759e-28	0.131	0.24699	9.086e-26	0.1336	0.07761
cg24893364	2	170681472	Y	rs78192020	15	91426687	G	1.167e-10	0.082	0.08263	8.278e-22	0.09888	0.06531
cg24978470	12	124249606	N	rs73157179	7	153162725	G	9.693e-34	0.122	0.28836	6.656e-06	0.05885	0.01477
cg25080465	10	104404115	N	rs76756393	4	8594572	G	2.962e-20	0.11	0.16696	3.186e-37	0.1341	0.1124
cg25093532	8	145981124	N	rs17182573	21	47702592	G	1.212e-14	-0.362	0.12744	2.531e-07	-0.1718	0.0193
cg25100848	1	27320937	Y	rs11150712	16	29243047	C	3.856e-28	-0.299	0.2579	3.92e-23	-0.2303	0.06944
cg25103979	14	103148246	Y	rs79055079	11	84878106	A	2.999e-72	1.076	0.70107	6.532e-11	0.2655	0.0308
cg25120290	14	85996873	N	rs7288371	22	46825043	T	2.918e-42	-0.321	0.35299	2.551e-07	-0.1234	0.01929
cg25120630	11	14380003	N	rs55866152	4	7338130	C	4.621e-32	0.092	0.28187	4.091e-92	0.1237	0.2621
cg25142308	22	38851363	Y	rs4548984	18	68866937	A	1.427e-20	-0.102	0.17664	9.092e-09	-0.05618	0.02393
cg25147447	13	112212213	N	rs11670421	19	57069080	G	3.414e-20	-0.111	0.16436	9.566e-26	-0.124	0.07754
cg25160593	3	44666684	N	rs4461925	8	1438024	A	6.498e-36	0.305	0.31897	1.97e-07	0.08629	0.01965
cg25172682	17	34122758	N	rs2671915	5	353603	G	4.872e-19	-0.263	0.15528	1.54e-33	-0.2222	0.1013
cg25175900	12	22854001	N	rs8128495	21	43135053	G	1.514e-09	0.038	0.07522	1.011e-16	0.05688	0.04931
cg25187161	1	29510025	N	rs13209634	6	169259476	A	1.444e-16	-0.222	0.14205	6.746e-37	-0.3055	0.1114
cg25192619	6	37467404	N	rs12473273	2	233304631	A	3.141e-40	-0.177	0.34896	1.418e-49	-0.154	0.1484
cg25204272	15	41221853	N	rs11638459	15	100506929	G	1.295e-29	-2.083	0.30623	2.927e-12	-0.6145	0.03511
cg25206134	2	45395956	N	rs62436669	7	1926636	G	9.121e-15	-0.163	0.11658	4.609e-29	-0.1812	0.08773
cg25206134	2	45395956	N	rs17624603	8	70060679	G	1.822e-43	-0.383	0.3868	2.204e-52	-0.2852	0.1564
cg25220460	8	123792839	N	rs28393818	8	608386	C	2.378e-31	0.127	0.27861	5.708e-12	0.07228	0.03419
cg25286967	7	75623934	Y	rs3764640	19	1207238	G	5.627e-36	-0.204	0.32676	1.699e-93	-0.3247	0.2655
cg25288420	1	78511713	N	rs4909081	7	158200785	G	4.087e-42	-0.271	0.37667	1.369e-38	-0.1934	0.1164
cg25296939	12	120884387	N	rs1545536	8	144643169	C	1.846e-19	0.052	0.14447	6.705e-20	0.04801	0.05933
cg25298704	12	63359181	N	rs75386214	12	95455986	C	9.77e-16	-0.065	0.12547	7.57e-08	-0.07291	0.02098
cg25301142	22	35653619	N	rs1008136	17	18027142	C	7.005e-35	0.122	0.31941	7.573e-08	0.03976	0.02098
cg25321332	18	60278098	N	rs10408741	19	31656485	G	8.082e-25	0.061	0.21332	3.865e-08	0.04027	0.02192
cg25361961	19	58070048	Y	rs508537	3	101011537	C	1.67e-10	0.089	0.08773	3.921e-17	0.1246	0.05061
cg25400396	19	58400559	N	rs4580527	3	101258778	C	3.792e-07	0.074	0.05331	2.884e-20	0.137	0.06048
cg25422735	7	39831928	N	rs192428317	7	63625343	C	8.834e-17	0.137	0.135	1.076e-22	0.1402	0.06807
cg25472172	2	11685235	N	rs11865472	16	1184967	A	1.087e-17	0.059	0.141	1.294e-08	0.04175	0.02344
cg25482853	8	67687455	N	rs72703026	5	572383	G	2.913e-58	-0.507	0.5136	1.004e-138	-0.3264	0.3694
cg25496181	12	118407068	N	rs45441993	22	42471738	C	3.019e-16	0.141	0.12442	1.739e-57	0.2186	0.1708
cg25499543	15	39871876	N	rs66867577	10	44100524	C	3.127e-25	0.203	0.2182	2.311e-28	0.2417	0.08559
cg25503381	15	39871923	N	rs66867577	10	44100524	C	7.212e-16	0.123	0.13191	5.815e-21	0.1723	0.06266
cg25512188	6	167093321	Y	rs112102893	5	44984557	G	4.561e-26	-0.161	0.22738	2.105e-18	-0.1622	0.05462
cg25526475	19	53696326	Y	rs9346513	6	168333954	G	2.87e-19	0.142	0.15842	2.848e-10	0.1005	0.02875
cg25533993	19	50550284	Y	rs12325636	16	3364867	G	1.817e-23	0.131	0.19281	9.335e-12	0.137	0.0335
cg25534294	2	155554931	N	rs9346513	6	168333954	G	1.658e-15	0.142	0.1243	3.817e-08	0.1035	0.02193
cg25550913	13	114783665	N	rs78000590	1	6249997	T	2.549e-08	0.055	0.0522	3.533e-18	0.09684	0.05391
cg25575688	20	305917	N	rs7465618	8	1602358	T	1.245e-41	0.191	0.34875	9.011e-78	0.2252	0.2255
cg25612391	19	19216451	N	rs2462661	7	6702311	G	1.465e-07	0.104	0.05192	1.88e-14	0.1684	0.04211
cg25620548	19	46142707	N	rs2967573	19	8574387	T	6.216e-66	-0.373	0.62988	1.279e-216	-0.4266	0.5151
cg25652859	20	57427412	N	rs116688746	6	29672165	G	1.265e-08	-0.066	0.0684	2.25e-15	-0.1025	0.04504
cg25672060	10	34061612	N	rs10420009	19	11763243	C	6.41e-24	0.119	0.19842	1.665e-24	0.1466	0.0737
cg25680245	18	19284821	N	rs12544264	8	627040	T	7.696e-37	-0.255	0.31287	3.272e-31	-0.1525	0.09428
cg25697492	19	2950919	Y	rs10248201	7	1808628	C	2.327e-10	-0.065	0.07492	1.138e-20	-0.1161	0.06175
cg25697769	22	39097335	N	rs2411419	18	75917133	A	3.229e-50	-0.169	0.45479	8.223e-16	-0.08539	0.04642
cg25703552	13	50510414	N	rs826433	13	77557549	C	6.137e-07	0.068	0.03716	2.034e-18	0.1178	0.05467
cg25740500	18	71749983	Y	rs6499134	16	67611443	T	3.423e-14	-0.084	0.11221	8.625e-07	-0.07595	0.0176
cg25749165	10	75634242	N	rs11861102	16	87757857	A	1.543e-32	-0.09	0.27147	1.82e-31	-0.07841	0.09505
cg25771195	16	58163814	N	rs698715	16	68560896	G	1.455e-15	0.077	0.13322	1.056e-09	0.07805	0.02693
cg25804018	8	140716671	N	rs75734548	2	10915958	A	4.662e-30	0.154	0.2493	1.546e-23	0.1378	0.0707
cg25806558	4	40058716	N	rs2380844	9	33729687	C	3.585e-14	0.066	0.09692	3.149e-06	0.03314	0.01581
cg25830660	3	197026096	N	rs76536698	8	1066059	T	1.103e-48	0.277	0.42607	7.091e-76	0.2316	0.2206
cg25835954	13	50160062	N	rs7248395	19	2449000	T	2.442e-49	-0.21	0.46714	8.377e-66	-0.1522	0.1937
cg25845331	1	15851274	Y	rs10805354	4	10139913	T	3.464e-59	0.559	0.52193	1.26e-19	0.3428	0.05847
cg25914270	5	85913777	N	rs12022505	1	202738322	G	1.718e-41	-0.079	0.37311	3.017e-93	-0.1587	0.2649
cg25970266	15	75074299	N	rs3924017	2	1832273	G	1.024e-11	-0.111	0.08021	1.415e-17	-0.1043	0.05201
cg25974475	4	6988750	Y	rs9478018	6	170249664	G	2.337e-17	0.065	0.14566	4.08e-19	0.0569	0.05687
cg25994622	19	15582775	N	rs9393896	6	28127703	C	1.996e-15	-0.293	0.13233	6.122e-09	-0.2422	0.02448
cg25999722	2	30144566	N	rs8019526	14	104859419	G	2.369e-16	0.148	0.12409	2.829e-12	0.1156	0.03516
cg26011212	10	13259230	Y	rs724537	7	157730995	C	1.934e-15	0.12	0.1249	2.375e-15	0.2179	0.04496
cg26020522	12	105629518	N	rs7100037	10	3171411	T	2.399e-11	0.103	0.07711	1.385e-52	0.1656	0.157
cg26043149	18	55253948	N	rs17198113	4	10138470	C	1.408e-94	-0.915	0.83429	0	-0.6922	0.6798
cg26114043	4	128544375	N	rs11648422	16	90105004	T	7.555e-48	-0.361	0.39087	2.97e-18	-0.1925	0.05415
cg26123256	2	27530670	N	rs55769116	21	45648880	C	1.821e-30	0.173	0.26479	3.752e-10	0.1092	0.02837
cg26143338	5	1572230	N	rs2121818	3	195744988	A	4.885e-15	-0.073	0.12527	4.12e-09	-0.06672	0.02503
cg26159934	7	105029497	Y	rs3751446	13	112556064	G	8.291e-41	0.27	0.38317	1.372e-25	0.2095	0.07705
cg26220725	6	296538	N	rs12927233	16	32137965	T	6.796e-13	-0.205	0.09732	9.195e-40	-0.2639	0.1199
cg26223654	19	12949372	N	rs62018395	15	70832023	C	3.193e-07	0.075	0.04927	9.749e-21	0.1106	0.06196
cg26224060	5	94957243	N	rs7919223	10	44113901	T	5.785e-15	0.052	0.12926	2.989e-07	0.05464	0.01907
cg26224311	15	47476133	N	rs11670436	19	53293322	C	2.26e-18	-0.107	0.14102	9.469e-16	-0.1184	0.04623
cg26253070	1	7284226	N	rs6592190	11	71245328	G	1.586e-11	-0.047	0.08499	1.159e-18	-0.07165	0.05544
cg26257814	19	50553708	Y	rs12325187	16	3364997	C	1.166e-18	0.125	0.15053	6.61e-15	0.1282	0.04355
cg26275242	1	44820858	N	rs13286286	9	135412913	G	2.614e-77	0.48	0.7086	6.054e-123	0.2568	0.3349
cg26278703	11	58910052	N	rs7009920	8	10585162	T	5.823e-44	-0.147	0.40642	8.76e-26	-0.082	0.07766
cg26280526	3	32543926	N	rs333134	17	4379578	G	1.839e-37	0.169	0.28601	4.667e-32	0.1422	0.09684
cg26299084	4	81118588	Y	rs3809627	16	30103160	C	2.415e-22	0.262	0.18918	4.446e-42	0.2356	0.1267
cg26354968	11	59579039	N	rs451917	15	68233052	T	2.502e-29	0.095	0.23614	3.686e-20	0.08581	0.06015
cg26356061	19	58446960	N	rs4580527	3	101258778	C	1.17e-06	0.051	0.04889	6.835e-14	0.07993	0.04032
cg26361792	5	149865848	Y	rs7657357	4	1372939	T	1.919e-13	0.081	0.10124	4.279e-23	0.08996	0.06932
cg26395761	7	107700124	N	rs56140783	14	105363410	T	7.196e-22	-0.173	0.18045	1.436e-06	-0.09454	0.01689
cg26414235	15	34877407	Y	rs12900336	15	78948850	A	1.442e-76	-0.309	0.72908	2.864e-19	-0.1263	0.05735
cg26420795	21	47451611	N	rs35772006	16	75180124	G	4.524e-12	0.107	0.1016	3.804e-23	0.1601	0.06948
cg26428731	1	35334352	N	rs9474687	6	53795480	T	1.179e-16	-0.194	0.13026	3.611e-15	-0.169	0.04438
cg26465438	17	80376083	Y	rs7852743	9	133865384	T	7.009e-50	-0.33	0.45985	5.406e-105	-0.3105	0.2934
cg26480675	16	66461075	N	rs67432048	2	239022417	A	1.5e-25	0.095	0.21366	6.859e-17	0.0572	0.04984
cg26487966	5	54469136	N	rs34745112	16	29261537	C	2.041e-39	-0.174	0.36676	8.548e-124	-0.2032	0.3368
cg26490671	7	157670732	N	rs1062967	19	53342152	T	4.076e-32	-0.384	0.29205	2.778e-39	-0.4011	0.1185
cg26509254	6	30685303	N	rs12577324	11	529967	T	2.437e-22	0.06	0.17708	1.955e-19	0.04907	0.05787
cg26514337	18	57026503	N	rs2295981	13	112554669	G	1.201e-49	0.184	0.46358	1.493e-123	0.2406	0.3363
cg26518628	1	97050305	N	rs1818521	4	119322004	T	2.419e-93	0.72	0.82296	5.418e-221	0.4618	0.5222
cg26521720	18	48190466	Y	rs9969505	8	135675920	A	1.917e-07	0.127	0.05346	1.022e-21	0.2407	0.06502
cg26528477	1	19166592	N	rs2290207	17	38640744	C	7.924e-21	0.105	0.1651	1.153e-10	0.08235	0.03001
cg26528484	2	103387474	Y	rs3764424	17	38645125	A	9.463e-16	0.148	0.12316	2.013e-25	0.2519	0.07654
cg26574754	13	108870827	Y	rs2551881	2	118616663	G	9.794e-32	-0.723	0.27959	5.068e-104	-0.6629	0.2911
cg26581484	12	56223915	N	rs60371479	7	158065820	G	7.714e-17	0.069	0.1333	4.434e-08	0.043	0.02173
cg26606184	1	207495047	N	rs6875423	5	178263121	G	2.042e-36	-0.225	0.34134	1.909e-33	-0.1217	0.101
cg26607758	8	91997553	Y	rs4084289	22	50635120	G	5.868e-48	0.149	0.43572	3.296e-44	0.1117	0.1329
cg26612794	16	88148745	Y	rs1364270	16	29168052	A	2.834e-15	-0.187	0.12336	4.533e-22	-0.1748	0.06613
cg26618415	16	29874667	N	rs12985477	19	40788893	A	4.594e-12	0.044	0.08743	1.313e-23	0.08283	0.07092
cg26620176	19	8117047	N	rs1991460	19	40833069	C	8.13e-20	0.089	0.16913	2.054e-45	0.1706	0.1365
cg26624021	16	56995739	N	rs16987303	19	57037103	C	1.411e-23	0.274	0.19873	1.756e-16	0.1416	0.04855
cg26663686	8	144241809	N	rs12371465	12	132293594	G	6.305e-74	-0.294	0.60601	5.335e-41	-0.1316	0.1235
cg26664107	7	4201510	N	rs6025743	20	56299156	C	6.979e-13	0.062	0.09388	1.253e-32	0.108	0.09857
cg26666512	16	30934656	N	rs8085116	18	68873558	G	1.064e-18	-0.118	0.16278	6.389e-06	-0.04417	0.01483
cg26668828	6	292823	Y	rs17788654	16	35077080	A	6.966e-35	0.618	0.30882	3.797e-93	0.6531	0.2646
cg26701943	11	108369231	Y	rs1642958	11	65821973	G	1.615e-40	0.272	0.35087	6.056e-161	0.3882	0.4149
cg26709343	16	69373945	N	rs9828393	3	132146434	G	5.03e-84	-0.626	0.74021	1.109e-36	-0.2712	0.1107
cg26712673	8	145501817	Y	rs188105	6	28071393	C	1.649e-19	-0.159	0.17102	5.124e-21	-0.156	0.06283
cg26726589	20	306364	N	rs9525300	13	114960232	A	2.24e-18	0.05	0.13703	1.873e-22	0.04751	0.06732
cg26747301	19	50980265	N	rs9906979	17	79608765	A	7.51e-24	-0.053	0.18542	5.815e-13	-0.06628	0.03735
cg26811252	16	29126840	Y	rs11639761	16	88017063	C	2.309e-73	-0.248	0.68509	1.054e-266	-0.3478	0.5905
cg26816583	1	8418613	N	rs2748388	10	134160576	T	3.668e-67	0.23	0.63465	3.076e-37	0.1331	0.1124
cg26822870	6	299762	Y	rs35691226	16	35132928	T	7.573e-07	0.064	0.0496	2.531e-17	0.08737	0.05121
cg26826117	15	85116902	N	rs11854651	15	100349987	C	1.07e-75	-0.291	0.65926	3.488e-11	-0.09096	0.03167
cg26835374	1	142618826	N	rs10938550	4	49082797	G	5.426e-08	0.103	0.05673	1.54e-26	0.2099	0.07998
cg26836696	5	145722201	N	rs7730034	5	31777756	C	4.645e-15	0.097	0.12779	8.83e-16	0.1216	0.04633
cg26841967	19	53812098	Y	chr19:12541542	19	12541542	C	1.969e-15	-0.11	0.12973	7.545e-10	-0.09553	0.0274
cg26850807	16	88519551	N	rs57661143	8	143559561	T	4.204e-46	-0.862	0.37439	1.139e-141	-1.045	0.3756
cg26853265	19	15582853	N	rs149982	6	27992883	C	6.054e-14	-0.127	0.11581	3.358e-10	-0.1056	0.02852
cg26855812	12	96336499	Y	rs3810427	19	16046650	A	2.055e-16	0.077	0.1328	6.803e-21	0.1048	0.06245
cg26860703	11	6255872	N	rs45529235	11	73693930	C	1.292e-19	0.262	0.1533	6.938e-66	0.3058	0.1939
cg26860994	7	127292223	N	rs12821205	12	133133808	C	7.406e-58	0.333	0.48542	4.101e-29	0.2638	0.08789
cg26914390	19	49140816	N	rs35680340	10	116111345	C	1.166e-14	0.144	0.09988	3.842e-25	0.1468	0.07567
cg26917305	1	160903135	N	rs4732354	7	138792539	A	7.56e-17	-0.103	0.12998	2.167e-17	-0.08076	0.05143
cg26929161	20	50701266	N	rs12878510	14	51171254	C	1.286e-26	0.056	0.25228	1.869e-25	0.1259	0.07664
cg26962595	11	72504889	Y	rs893538	19	1818952	G	1.126e-17	0.115	0.13856	1.385e-08	0.0626	0.02334
cg26973714	12	104609524	Y	rs12228810	12	125540106	A	4.939e-07	-0.042	0.04325	1.901e-26	-0.07981	0.0797
cg26979473	7	137028389	N	rs12987998	2	242917734	G	7.976e-21	0.079	0.16773	1.514e-07	0.05199	0.02002
cg26981978	16	24494118	N	rs10407394	19	14804183	A	8.257e-15	0.107	0.11563	5.449e-08	0.1012	0.02144
cg26987697	4	47916498	Y	rs1204503	16	459422	G	3.232e-23	0.054	0.18197	4.076e-11	0.03731	0.03145
cg27005255	2	198365139	N	rs78252213	7	136859897	C	6.657e-25	-1.276	0.21262	2.163e-13	-0.5381	0.03873
cg27013063	5	122848414	N	rs77424111	7	42446159	G	4.169e-45	0.384	0.39147	1.937e-43	0.262	0.1307
cg27046936	1	78956847	Y	rs140862292	3	27675844	T	1.538e-33	-0.736	0.27795	1.789e-47	-0.6578	0.1424
cg27049766	19	58220516	N	rs7636475	3	101198604	G	1.656e-08	0.102	0.06574	2.688e-25	0.1892	0.07615
cg27053975	1	166958233	N	rs111707179	5	593308	T	1.251e-56	0.222	0.50066	9.818e-08	0.09009	0.02062
cg27060912	19	6517005	N	rs4719432	7	2140330	A	2.192e-14	0.036	0.09501	1.544e-16	0.03977	0.04873
cg27087895	10	134583689	Y	rs378496	20	46842764	T	2.867e-20	0.058	0.16106	4.346e-15	0.06722	0.04413
cg27096477	6	168476553	Y	rs7096542	10	10297842	G	3.146e-48	-0.355	0.41331	7.409e-22	-0.206	0.06546
cg27101157	17	62340122	N	rs11651485	17	80336837	A	4.647e-69	0.18	0.61875	1.136e-169	0.1947	0.4319
cg27103585	22	17955274	N	rs11657043	17	80334705	T	1.376e-26	0.128	0.21841	1.036e-36	0.1608	0.1108
cg27103591	12	124809023	N	rs11651485	17	80336837	A	3.219e-37	0.111	0.3087	2.875e-20	0.08244	0.06049
cg27104117	17	27276789	N	rs115160853	5	26292369	C	9.283e-53	-0.464	0.4352	1.961e-51	-0.3111	0.1538
cg27106713	19	11033958	N	rs112499453	17	80336460	G	1.881e-26	0.082	0.21631	4.322e-14	0.0575	0.04095
cg27106802	6	99395315	N	rs112499453	17	80336460	G	3.245e-21	0.049	0.16059	9.227e-16	0.04594	0.04627
cg27111250	4	81111177	N	rs3809627	16	30103160	C	2.059e-26	0.345	0.22308	1.587e-31	0.2261	0.09523
cg27126575	8	49043664	N	rs114863511	1	182031965	T	4.451e-17	-0.157	0.14121	2.591e-12	-0.1793	0.03528
cg27128984	5	74348373	N	rs78826459	5	177947425	C	5.803e-26	0.172	0.21064	6.131e-10	0.1041	0.02768
cg27138951	20	26188943	Y	rs4932077	15	20194958	T	1.45e-10	0.038	0.07965	1.072e-40	0.1165	0.1227
cg27139424	11	58695093	N	rs2074071	19	58003580	G	1.673e-11	0.145	0.09349	4.493e-17	0.164	0.05042
cg27145098	16	29206563	Y	rs7499174	16	88197272	A	7.628e-49	0.264	0.47539	2.472e-35	0.2313	0.1067
cg27147174	7	100797783	N	rs10460051	18	31413679	T	5.3e-55	-0.324	0.48842	1.079e-51	-0.1298	0.1545
cg27159719	8	133772742	Y	rs2016598	19	38141758	C	3.841e-23	0.119	0.20685	9.404e-17	0.1037	0.04941
cg27160879	16	29874506	N	rs79665637	3	27668351	G	1.635e-20	-0.396	0.16771	5.621e-12	-0.2005	0.03421
cg27163431	13	114096159	Y	rs4863138	4	190261652	A	4.478e-61	0.414	0.54843	4.023e-74	0.2954	0.216
cg27164797	6	57038231	N	rs6534216	4	121765527	C	5.713e-10	-0.164	0.07828	3.328e-18	-0.1979	0.05399
cg27175294	22	42311039	Y	rs11715146	3	113001462	G	2.17e-13	-0.285	0.10491	1.406e-16	-0.2464	0.04886
cg27178407	1	9189213	N	rs4807269	19	2447987	G	2.712e-47	-0.171	0.43924	1.307e-76	-0.1405	0.2225
cg27194049	6	79788061	N	rs9577792	13	112573642	G	7.02e-23	0.078	0.19883	6.159e-17	0.05482	0.04999
cg27201625	10	6622279	N	rs568752	4	146262747	T	2.875e-65	0.3	0.56351	6.483e-123	0.3369	0.3348
cg27205941	6	2245854	N	rs11865472	16	1184967	A	2.769e-40	0.147	0.34455	6.86e-75	0.1495	0.218
[truncated: 27 more rows]
